# Supplementary material for: Global scale transcriptome analysis of Arabidopsis embryogenesis in vitro
Source: BMC Genomics. 2015 Apr 16;16(1):301. doi: 10.1186/s12864-015-1504-6 (PMC4404573; doi:10.1186/s12864-015-1504-6)
Supplement: Additional file 1: — Transcript data of somatic embryos and leaf tissues. [file 12864_2015_1504_MOESM1_ESM.xlsx]

## Sheet: Table S1
Additional file 1. Transcript data of somatic embryos and leaf tissues.
Expression values are given in terms of FPKM
Gene ID	SE_5D	SE_10D	SE_15D	WT_L
AT1G01010	4.84664	6.42489	22.5748	2.18977
AT1G01020	23.7954	31.5847	27.4525	9.90421
AT1G01030	0.529338	0.449645	0.168575	0.482502
AT1G01040	5.90644	7.14634	8.34026	7.71989
AT1G01046	0.686804	1.64775	0.675744	1.69916
AT1G01050	145.492	134.724	121.146	80.4228
AT1G01060	13.1901	8.99625	6.47486	9.01118
AT1G01070	0.503565	0.324878	3.59592	4.15337
AT1G01080	16.3755	14.0115	10.0769	66.1963
AT1G01090	97.7499	66.3241	46.5763	80.5627
AT1G01100	1141.89	1013.01	877.742	114.833
AT1G01110	2.73672	5.28681	4.157	0.983213
AT1G01120	6.392	6.34383	8.53046	37.966
AT1G01130	2.12247	2.25152	2.63535	0.212342
AT1G01140	4.53935	3.21548	2.10408	117.651
AT1G01150	0.142545	0.0551147	0.0966055	0
AT1G01160	79.5293	86.9765	88.3591	32.0574
AT1G01170	100.248	90.9538	61.0036	251.206
AT1G01180	2.60564	0.694256	0.447293	20.4205
AT1G01183	0.272285	0.362661	0.316396	0.0998127
AT1G01190	0.0998478	0.0709834	1.03598	0.885155
AT1G01200	4.00167	3.2214	3.11592	0.42575
AT1G01210	38.0525	48.5029	44.4957	12.2253
AT1G01220	6.42238	6.23273	5.25587	10.2653
AT1G01225	14.8944	8.69622	10.5498	1.54941
AT1G01230	63.4676	61.0833	50.0895	49.8673
AT1G01240	18.0507	29.6452	28.5279	71.2156
AT1G01250	5.28259	0.688463	0.16587	6.48434
AT1G01260	10.269	11.0435	10.5062	5.96253
AT1G01270	0	174.283	0	#N/A
AT1G01290	25.7345	31.3162	33.088	19.4782
AT1G01300	187.431	167.522	105.437	15.9632
AT1G01305	2.1411	0.872315	0.353717	#N/A
AT1G01310	0.213798	0.355041	0.206714	0.111055
AT1G01320	7.31671	7.37866	7.89242	48.3539
AT1G01340	0.367322	0.373196	2.67825	1.90091
AT1G01350	34.9015	38.5385	37.4712	13.3643
AT1G01355	0.33616	0.107982	0.0805087	0.888676
AT1G01360	17.0857	26.2427	37.1394	31.0593
AT1G01370	23.859	16.3266	19.0564	0.934448
AT1G01380	0.118695	0.207071	0.0300763	3.46273
AT1G01390	0.189268	0.0795419	0.0183576	7.79098
AT1G01420	0.0425454	0.0274855	0.0103119	9.37082
AT1G01430	3.17955	3.1965	2.49714	56.7631
AT1G01440	3.90396	4.75332	7.064	8.80285
AT1G01448	4.88395	7.45529	7.51416	5.4071
AT1G01450	5.59208	7.63096	8.42056	5.63246
AT1G01453	0.488194	0.127717	0.0442944	0.0408298
AT1G01470	117.26	94.7053	30.4756	237.776
AT1G01480	12.3286	6.82865	8.05429	0.0493136
AT1G01490	70.2813	58.2797	66.5312	146.925
AT1G01500	6.96327	4.85613	5.2509	18.3232
AT1G01510	30.6998	34.7489	33.4463	9.81971
AT1G01520	8.58402	12.6918	2.55525	2.84278
AT1G01530	0	0.0158251	0.0238535	0.0438342
AT1G01540	32.2965	37.1262	32.6311	42.6492
AT1G01550	104.474	116.798	136.887	158.966
AT1G01560	0.580194	0.985932	8.30786	1.17732
AT1G01570	7.25413	5.88441	2.90028	0.598273
AT1G01580	5.90836	4.75411	1.92281	0.696162
AT1G01590	0	0.0047773	0	0.569286
AT1G01600	2.86569	1.49205	1.60064	0.032304
AT1G01610	4.42694	3.40393	10.1023	22.0717
AT1G01620	151.819	111.572	113.505	208.405
AT1G01630	34.9424	29.6338	42.4305	61.3603
AT1G01640	19.4895	33.2216	38.874	3.11281
AT1G01650	13.5837	23.2275	23.1356	19.1251
AT1G01660	0.688986	0.760911	4.07107	0.429441
AT1G01670	0	0.374059	0.211264	1.01382
AT1G01680	7.49204	6.37905	113.228	1.20914
AT1G01690	15.2425	12.2826	14.272	1.09005
AT1G01695	0.812125	1.81731	1.48743	0.249507
AT1G01700	1.69471	1.03684	2.21547	0.837974
AT1G01710	17.3503	18.247	19.2461	22.1631
AT1G01720	109.698	118.875	104.292	11.6518
AT1G01725	29.1234	40.9134	52.1655	53.2041
AT1G01730	52.32	54.848	67.0066	26.2407
AT1G01740	5.14256	5.56307	6.51287	6.35525
AT1G01750	7.93005	4.02994	2.50341	0.681699
AT1G01760	4.98092	5.07991	4.72795	1.63018
AT1G01770	8.09509	8.99394	11.5023	9.68116
AT1G01780	5.89609	9.09004	9.20105	7.81552
AT1G01790	1.78229	1.63031	1.72032	59.7261
AT1G01800	101.133	122.154	108.206	66.6869
AT1G01810	7.37493	9.10417	7.06635	0.271114
AT1G01820	66.1079	100.201	139.339	99.7889
AT1G01830	7.42735	7.29119	5.99392	12.7743
AT1G01840	3.26624	2.1925	1.70429	1.72409
AT1G01860	10.3591	10.0664	8.92367	18.167
AT1G01870	0	53.159	88.5364	#N/A
AT1G01880	3.1467	2.80856	2.73844	0.514589
AT1G01900	1.15282	0.410049	0.505039	0.3938
AT1G01910	56.5837	49.0311	50.3462	33.4755
AT1G01920	34.1338	45.2279	44.5426	3.28423
AT1G01930	9.16503	10.2902	10.8368	6.69281
AT1G01940	74.1273	86.8449	73.9475	14.6227
AT1G01950	11.9483	12.7557	11.2964	4.50929
AT1G01960	19.3223	19.7811	20.7872	11.6498
AT1G01970	7.68855	7.85188	6.35344	18.5181
AT1G01990	22.1897	32.1925	31.9417	23.0138
AT1G02000	5.0076	4.62787	4.98769	6.43623
AT1G02010	3.5587	3.796	3.3707	6.15453
AT1G02020	4.64202	4.00296	4.52511	10.5264
AT1G02030	0.384469	0	0	#N/A
AT1G02050	14.4526	19.6168	18.4804	4.05991
AT1G02060	0.663703	0.95045	1.74744	0.465692
AT1G02065	0	0.0388384	0.00967564	0.00896392
AT1G02070	8.90351	3.61395	1.78838	0.117132
AT1G02080	61.9067	67.5455	76.1147	31.7352
AT1G02090	78.1405	70.9211	71.2653	19.9818
AT1G02100	35.8533	56.5194	56.9083	30.1489
AT1G02110	34.2125	29.6421	24.1794	3.23522
AT1G02120	30.344	40.5497	61.4965	46.1976
AT1G02130	71.489	60.8163	61.1058	60.4341
AT1G02140	256.773	268.565	255.374	109.757
AT1G02145	23.2961	28.6039	27.9563	15.1148
AT1G02150	18.3142	24.501	23.5874	45.4586
AT1G02160	86.3721	104.808	97.0733	72.495
AT1G02170	27.3966	23.64	25.5891	22.7853
AT1G02180	9.38267	7.75422	5.77831	3.18123
AT1G02190	0.0288286	0.00933331	0.0139934	0
AT1G02205	3.24965	0.882205	0.450045	0.510565
AT1G02220	9.65883	11.1273	99.3779	4.98916
AT1G02230	1.28322	1.09776	21.1982	0.834381
AT1G02250	0.126283	0.100998	1.27525	0
AT1G02260	5.91147	2.39364	3.27813	10.7908
AT1G02270	11.4075	12.4392	10.9123	23.9309
AT1G02280	42.2936	42.1274	32.8915	24.2716
AT1G02290	7.31438	6.68516	7.69059	3.96805
AT1G02300	3.63879	6.86435	3.98382	69.9565
AT1G02305	107.531	76.8638	54.4674	110.468
AT1G02310	1.29494	1.37545	2.41853	1.78982
AT1G02330	51.9912	52.9817	51.5052	18.2256
AT1G02335	2.30385	0.682757	0.419664	4.94066
AT1G02340	0.18571	0.111201	0.10278	0.912516
AT1G02350	446.06	657.984	522.957	59.4631
AT1G02360	3.24785	2.12183	9.22489	2.31487
AT1G02370	15.0057	17.1531	17.0297	1.42569
AT1G02380	8.20191	6.87257	10.6197	1.97342
AT1G02390	3.06392	1.85582	1.43469	3.59517
AT1G02400	7.05269	7.61941	7.44042	0.527264
AT1G02405	0.404393	0.102385	0.155075	1.31109
AT1G02410	42.5911	38.7575	37.1697	26.6607
AT1G02420	2.59558	3.05422	3.3981	1.15153
AT1G02430	2.94264	2.05571	2.34926	0.796158
AT1G02440	0.160947	0.755766	1.30155	0.0232578
AT1G02450	2.6454	2.1938	38.5858	0.170627
AT1G02460	0.0877933	0.0454321	0.195903	0.936379
AT1G02470	2.15265	3.5057	4.15811	2.92452
AT1G02475	14.6773	13.1053	15.2377	136.597
AT1G02500	213.166	258.653	291.234	139.821
AT1G02520	6.73624	14.8138	20.3807	0.170333
AT1G02530	2.04419	2.19881	1.3332	0.0240287
AT1G02560	68.4927	60.0365	53.4203	343.412
AT1G02570	0.312662	0.0501872	0.0566447	0.0173793
AT1G02580	0.162364	0.122703	0.0853896	0
AT1G02590	0	0.0850937	0	#N/A
AT1G02610	0.82495	0.983517	2.8219	35.3806
AT1G02620	0	0	0.0536724	2.76586
AT1G02640	2.88837	2.68098	0.917767	2.64214
AT1G02650	0.565135	0.588276	0.416022	0.52464
AT1G02660	2.6705	2.77177	1.91386	4.26383
AT1G02670	3.62989	4.15285	3.94242	0.217583
AT1G02680	34.0728	32.7533	34.186	18.3453
AT1G02681	0	0.402729	0.488287	0
AT1G02690	56.3026	44.285	43.4952	0.728737
AT1G02700	97.1485	70.7986	13.3063	0.506463
AT1G02710	1.90126	0.215477	0	4.27476
AT1G02720	11.7815	8.73486	6.49865	2.89769
AT1G02730	26.5572	18.5512	21.4996	0.406172
AT1G02740	16.1503	17.7502	19.1318	8.4014
AT1G02750	25.7047	29.2412	40.3507	13.0531
AT1G02770	10.2818	8.8995	3.35869	0.599934
AT1G02780	1638.54	1363.94	1276.18	223.161
AT1G02790	0	0.00623727	0	0.527164
AT1G02800	0.0720441	0.151435	0.0174724	0.0322806
AT1G02810	25.0183	26.3274	16.2862	0.0370649
AT1G02813	0.587109	0.103776	0.250887	0
AT1G02816	43.3854	28.0127	22.7359	15.0364
AT1G02820	0.712712	0.474204	0.311508	67.7738
AT1G02830	0.135367	0.126261	0	0.116478
AT1G02840	162.192	272.457	309.458	63.6861
AT1G02850	335.47	234.876	281.879	13.4951
AT1G02860	24.968	17.6804	21.294	11.5464
AT1G02870	86.7085	93.2319	95.1484	6.94944
AT1G02880	23.6521	26.2163	23.3408	21.8924
AT1G02890	62.3537	57.8748	68.639	31.9393
AT1G02900	18.3382	14.0673	9.92505	1.36473
AT1G02910	12.6815	14.6296	14.8488	52.5433
AT1G02920	0	0	52.038	89.1634
AT1G02930	62.7648	41.7244	66.6092	72.6716
AT1G02940	0.741227	0.367383	0.0537358	0.339731
AT1G02950	1.7267	0.590549	3.05036	2.24483
AT1G02952	0.11486	0.0361517	0.21889	0.149233
AT1G02960	30.6387	41.6334	39.799	22.0978
AT1G02965	0.0905858	0.0858904	0.0433445	0
AT1G02970	7.96849	7.05575	5.98046	0.236586
AT1G02980	0.0931296	0.163756	0.219604	0
AT1G02990	3.96683	4.32276	5.52191	4.85988
AT1G03000	11.3794	11.8536	12.3296	10.2908
AT1G03010	3.51141	3.94012	5.09099	0.206904
AT1G03020	0.207768	0	0.0976038	13.4496
AT1G03030	35.083	29.968	25.0027	12.6994
AT1G03040	42.5634	41.5543	57.7059	27.4892
AT1G03050	0	0.0102587	0.0846017	0.0426438
AT1G03055	0.365025	0.391382	1.67672	16.9091
AT1G03060	4.15998	4.56834	5.4543	2.85237
AT1G03070	2.45766	2.35588	6.56914	1.05626
AT1G03080	15.6982	19.8214	28.7808	15.678
AT1G03090	10.282	11.6785	12.5413	18.0834
AT1G03100	11.2214	9.93199	12.9926	2574.28
AT1G03103	0.0613262	0.0976893	0	#N/A
AT1G03106	60.0104	80.8994	30.1108	0.117566
AT1G03110	30.2202	26.0835	24.7886	1.67841
AT1G03120	71.5084	39.8481	6.28996	0.437575
AT1G03130	2.9596	1.48013	0.943548	151.144
AT1G03140	33.8451	46.7009	47.6274	25.5886
AT1G03150	47.0356	40.7388	40.9183	51.6581
AT1G03160	5.63117	5.78753	4.42799	29.266
AT1G03170	0.227899	0.502817	0.929146	0.130602
AT1G03180	9.77633	9.6532	8.35426	1.13662
AT1G03190	8.04608	9.4927	10.2755	3.89464
AT1G03200	3.89774	3.70795	7.88962	5.01698
AT1G03210	35.7891	43.7789	51.9559	13.1778
AT1G03220	116.684	202.816	239.842	21.6292
AT1G03230	57.3757	40.1413	36.1904	7.95903
AT1G03240	0.611318	0.616496	0.54033	0.262717
AT1G03250	33.1949	28.0678	27.6493	38.42
AT1G03260	12.4353	11.8126	9.88037	5.73515
AT1G03270	20.3448	14.6749	8.80797	2.39108
AT1G03280	30.5018	35.998	38.6969	22.9705
AT1G03290	13.2069	22.35	40.0892	22.747
AT1G03300	5.0616	4.31479	3.36318	1.80896
AT1G03310	11.9535	9.69876	6.84593	28.1494
AT1G03320	0.17535	0.205038	0.225082	0.516242
AT1G03330	150.362	127.887	121.784	67.1942
AT1G03340	0.101876	0.0492896	0.185044	4.93943
AT1G03350	28.4927	26.0238	26.9894	10.6257
AT1G03360	39.9405	47.0673	51.7992	1.64252
AT1G03365	19.2019	20.1522	17.0229	9.552
AT1G03370	4.53312	5.61333	9.61345	7.27332
AT1G03380	8.16286	9.42335	12.3158	24.956
AT1G03390	0.0472439	0.0838642	0.194575	0.0950651
AT1G03400	1.45552	0.981906	15.858	47.8282
AT1G03410	0.612695	1.38255	1.426	4.34561
AT1G03420	21.9354	19.677	16.6416	33.8726
AT1G03430	9.44985	10.4784	17.0575	38.3381
AT1G03440	2.61105	3.59671	3.21823	12.1495
AT1G03445	0.157092	0.185496	0.877397	0.0352808
AT1G03457	6.67245	8.2415	7.57663	0.949489
AT1G03470	31.6462	27.2012	26.6514	1.69207
AT1G03475	45.7788	42.9282	42.9999	117.304
AT1G03490	0	0.0136484	0	0
AT1G03495	4.5645	5.71024	6.85064	2.85369
AT1G03502	39.3443	14.2629	57.9078	102.676
AT1G03506	0	141.04	0	0
AT1G03510	2.84731	2.6888	2.69605	0.515786
AT1G03520	6.27734	7.19885	6.83927	8.28265
AT1G03530	14.9401	16.9283	17.9419	1.78625
AT1G03540	0.760927	0.928581	1.0319	0.170517
AT1G03545	4.96146	5.4235	6.76322	3.13028
AT1G03550	11.2507	14.2677	18.7095	9.1178
AT1G03560	5.24417	5.75037	5.2919	3.37252
AT1G03570	0	58.094	0	0
AT1G03580	0.884551	0.628251	1.43013	4.33211
AT1G03590	24.7792	24.7038	32.7345	8.70913
AT1G03600	42.7546	27.3595	15.6386	722.31
AT1G03610	32.1723	38.9751	42.0495	26.763
AT1G03620	14.7166	16.005	22.343	0.975491
AT1G03630	5.20087	2.86315	3.0051	204.447
AT1G03650	9.79669	10.9743	12.612	2.33586
AT1G03660	4.6128	0.729938	2.00382	0
AT1G03670	0	0.00552474	0.00828483	0.0153088
AT1G03680	48.1356	34.2504	27.1718	757.102
AT1G03687	19.9414	24.5334	21.9378	7.47909
AT1G03700	0.367957	0.410295	0.206527	0
AT1G03710	0.398854	0.352239	0.478523	0.276495
AT1G03720	0.0439353	0.0422432	0.0636195	#N/A
AT1G03730	9.05926	11.6204	11.9242	7.8919
AT1G03740	4.22344	5.06185	8.67825	29.282
AT1G03743	2698.56	1438.32	2025.03	0
AT1G03746	1080.16	393.48	320.883	106.708
AT1G03750	4.1674	5.40669	5.33427	2.31787
AT1G03760	30.9286	43.5153	46.6911	2.64936
AT1G03770	18.6353	23.017	23.7922	1.69946
AT1G03780	25.8757	18.6728	19.2297	0.28749
AT1G03790	53.0929	31.8957	8.48571	0.0366508
AT1G03800	5.52588	3.90665	2.76156	0.42655
AT1G03810	0.110448	0	0	#N/A
AT1G03820	49.8711	36.9802	115.313	2.24152
AT1G03830	11.0165	10.9869	9.24155	0.886898
AT1G03840	0.425606	0.248308	0.312287	0.144888
AT1G03850	2.98404	1.55357	9.28819	10.4676
AT1G03860	135.584	130.92	144.921	25.87
AT1G03870	6.68053	3.38921	4.24377	43.336
AT1G03880	3547.94	558.536	115.307	0.202145
AT1G03890	374.914	45.2824	13.323	0.0380815
AT1G03900	119.471	160.304	152.782	58.9304
AT1G03905	7.59373	6.1272	6.28565	1.30309
AT1G03910	41.9625	54.4327	59.3938	15.0484
AT1G03920	0.187703	0.177186	0.156257	0.22447
AT1G03930	12.9587	11.2078	10.9117	26.5807
AT1G03935	0.649433	73.5011	290.042	96.1403
AT1G03940	3.66301	2.79623	3.27828	1.29894
AT1G03950	5.25006	2.77489	4.8865	26.2069
AT1G03960	8.5495	11.0167	12.0752	6.88152
AT1G03970	6.39914	7.46291	13.9695	8.67127
AT1G03980	8.57621	11.8878	16.0805	9.05877
AT1G03990	3.17285	1.53061	0.917697	1.91684
AT1G04000	15.7044	10.8566	9.09337	13.2636
AT1G04010	7.00631	6.85337	6.13311	4.01552
AT1G04020	14.588	9.73564	8.3155	0.821015
AT1G04030	16.6521	13.9064	14.5328	1.31066
AT1G04040	127.027	88.3314	74.0314	44.5289
AT1G04050	41.2409	35.0484	36.0567	7.3223
AT1G04070	4.87918	5.08404	7.11405	1.17745
AT1G04080	110.888	124.56	117.378	44.2244
AT1G04090	0.719606	0.584761	0.550924	0.215111
AT1G04100	9.75181	7.93378	6.70469	5.52058
AT1G04110	0.119682	0.0603032	0.0322798	0.0477487
AT1G04120	56.0427	43.6611	38.4934	11.0793
AT1G04130	21.2764	22.2578	22.946	5.07965
AT1G04140	31.9091	37.3114	41.3703	25.8586
AT1G04150	0.0999949	0.239957	0.247738	0
AT1G04160	2.91742	2.45217	1.79156	0.865659
AT1G04170	129.94	120.515	109.494	28.2745
AT1G04180	2.77874	2.84872	0.914079	0.199089
AT1G04190	74.1623	73.8678	65.6486	14.1865
AT1G04200	19.4813	18.3177	17.9758	6.5474
AT1G04210	21.888	22.9065	25.4396	8.89214
AT1G04220	9.00046	9.17822	15.2986	0.143471
AT1G04230	20.3021	23.707	26.4976	9.01861
AT1G04240	7.49789	12.7591	11.9101	35.1992
AT1G04250	128.457	156.204	135.009	57.5469
AT1G04260	28.9046	26.0043	26.5143	14.9581
AT1G04270	1201.86	1135.38	1041.28	131.398
AT1G04280	2.72519	3.98596	8.36903	16.0385
AT1G04290	9.86048	6.8551	5.35578	8.45673
AT1G04295	17.7544	10.4676	9.46136	12.2701
AT1G04300	23.2658	32.6739	41.6895	17.9566
AT1G04310	12.1143	14.7544	14.1209	0.347283
AT1G04320	0	68.0951	0	0
AT1G04330	1.37751	0.750729	2.12779	0.405703
AT1G04340	50.1417	43.3965	49.3654	20.0233
AT1G04350	5.02739	1.82701	5.49562	122.924
AT1G04360	0.665298	1.28866	0.789324	1.10818
AT1G04380	0.516729	0.349959	0.30032	0.0692628
AT1G04390	4.11896	4.54457	5.10967	4.47156
AT1G04400	39.8773	40.5155	49.3685	80.4545
AT1G04410	735.477	517.072	410.385	383.342
AT1G04420	11.3885	9.45505	7.5509	66.6981
AT1G04425	23.4307	15.5112	25.6362	0.385671
AT1G04430	32.715	31.6599	28.7348	28.6673
AT1G04440	34.9143	42.698	62.4145	45.4112
AT1G04450	0	0.0125637	0.0189071	0
AT1G04457	0.876233	0	0.20161	#N/A
AT1G04470	0.0091445	0	0	0.0411052
AT1G04480	540.728	505.091	455.426	60.1272
AT1G04490	5.12781	1.89897	1.12939	1.86769
AT1G04500	0.178721	0.0320881	0.0866576	0.160051
AT1G04510	58.9611	67.3944	66.0737	16.6808
AT1G04520	31.4741	24.2505	18.7413	1.84697
AT1G04530	33.4895	35.3359	38.2549	73.0724
AT1G04540	3.56222	2.2532	1.80461	3.5545
AT1G04550	42.3873	33.5472	31.9778	18.5159
AT1G04555	14.4363	13.7194	16.1765	9.81819
AT1G04560	856.373	267.347	62.3455	0.0746347
AT1G04570	2.49847	1.36819	1.31906	0.889502
AT1G04580	0.872101	0.8687	2.93097	0.134204
AT1G04590	48.8858	50.4047	42.1768	9.38496
AT1G04600	1.54148	2.2083	1.33336	0.118198
AT1G04610	44.0275	96.5067	26.4284	0.032834
AT1G04620	13.169	11.176	6.6868	7.85343
AT1G04625	0.293604	0.209084	0.122323	0.0944324
AT1G04630	68.6093	54.4769	50.7937	30.625
AT1G04635	13.4484	15.3002	14.0091	1.2683
AT1G04640	9.13867	7.96315	8.11757	48.1911
AT1G04645	0	0.0281443	0.0853635	0
AT1G04650	2.90512	2.40946	2.72727	0.67042
AT1G04660	203.318	59.3007	12.6082	0.0459291
AT1G04670	0.65592	0.366531	0.184308	#N/A
AT1G04680	30.3919	15.5932	17.6143	7.70848
AT1G04690	121.005	95.6108	90.2865	67.43
AT1G04700	2.42366	3.34169	1.85311	0.211755
AT1G04710	26.2165	20.2576	14.7042	13.2193
AT1G04730	7.62185	6.97422	7.00605	0.507763
AT1G04750	162.704	154.669	152.196	49.2331
AT1G04760	11.6676	7.60748	7.05036	0.630019
AT1G04770	61.6266	58.5263	59.9277	18.9713
AT1G04778	14.5956	1.43425	1.94545	0.446696
AT1G04780	11.7289	15.0799	21.6407	12.8678
AT1G04790	16.4863	17.8787	18.8755	10.5251
AT1G04800	2.33669	1.34555	0.0626675	5.6295
AT1G04810	26.7195	32.0164	39.3695	11.8075
AT1G04820	481.859	387.505	331.801	47.9705
AT1G04830	29.5936	26.9885	22.2697	12.1203
AT1G04840	1.1214	1.31441	1.3423	0.234033
AT1G04850	119.183	109.64	105.185	44.6132
AT1G04860	9.98869	12.3201	13.3759	7.21815
AT1G04870	54.6108	66.628	81.6432	4.98881
AT1G04880	0.466095	0.399438	0.294759	0.00907268
AT1G04890	0	0	0.00751698	0
AT1G04900	21.4411	24.5912	20.7033	1.48035
AT1G04910	24.5924	22.2491	19.5583	17.578
AT1G04920	4.4258	1.52895	0.443625	0.328368
AT1G04930	6.96286	9.99462	8.65043	2.75371
AT1G04940	32.6983	28.1049	23.6326	43.8285
AT1G04945	17.0381	18.7774	18.2763	2.01688
AT1G04950	25.2335	27.8928	24.751	14.0222
AT1G04960	20.5262	22.2987	29.3284	25.7581
AT1G04970	22.4582	22.7737	28.5202	32.0881
AT1G04980	19.4529	15.4541	16.1924	1.76175
AT1G04985	45.2797	64.5907	61.1674	51.4393
AT1G04990	47.0949	33.9062	25.1105	11.061
AT1G05000	9.73299	6.95163	16.8752	4.18741
AT1G05010	82.5498	46.8187	46.2141	173.085
AT1G05020	0.102303	0.0621426	0.0745062	0.235366
AT1G05030	5.76864	6.5864	6.53157	14.2908
AT1G05055	13.6015	13.9412	13.4691	5.98945
AT1G05060	29.5836	33.1194	70.6689	32.8408
AT1G05061	0.427121	0.63422	0.667453	0.190357
AT1G05065	6.1362	7.45658	8.21318	8.37345
AT1G05070	52.0042	63.0872	54.7728	37.073
AT1G05080	0.0249808	0.0241763	0.0726052	0
AT1G05085	0	0.000235833	0.00775204	0.00329065
AT1G05090	6.81825	7.48806	8.19445	5.18559
AT1G05100	0.964644	1.52175	3.86374	0.2679
AT1G05120	17.8709	22.0514	23.9452	15.7014
AT1G05135	1.65138	0.580808	0.935973	12.417
AT1G05140	6.73461	6.44953	6.15469	60.5641
AT1G05150	16.9359	13.4945	14.2632	7.70134
AT1G05160	17.9461	15.422	12.5279	6.13343
AT1G05170	3.04503	3.87473	5.13683	8.55866
AT1G05180	31.6063	35.5239	38.7976	12.6435
AT1G05190	49.5892	36.3841	29.6146	482.845
AT1G05200	1.53033	2.24742	3.04707	28.2623
AT1G05205	133.755	97.4706	79.8681	24.3366
AT1G05210	16.4093	9.76651	8.9789	1.14853
AT1G05220	4.03775	5.51364	4.12224	0.125517
AT1G05230	1.14349	0.715456	0.48411	8.18943
AT1G05240	2.67096	0.599969	0.261574	0.0194517
AT1G05250	2.37985	0.529507	0.246618	0.0357062
AT1G05260	0.22125	0.240669	0.093731	0.0246976
AT1G05270	37.5589	42.6335	41.4102	21.1678
AT1G05280	8.99537	2.49	0.797249	#N/A
AT1G05300	4.8431	2.93266	8.09704	15.5499
AT1G05310	0.0738481	0.0526448	0.0596251	7.48134
AT1G05320	3.63642	4.74756	6.75935	12.8677
AT1G05330	0	0	0.0564909	0
AT1G05340	8.99732	27.8596	18.0589	4.21626
AT1G05350	50.7866	43.0756	34.8606	10.334
AT1G05360	15.6623	15.7726	16.261	7.32002
AT1G05370	8.55233	9.23791	5.33303	0.313899
AT1G05380	11.1876	17.7105	20.6776	6.03913
AT1G05385	9.69783	16.9791	15.545	57.2823
AT1G05400	3.93362	6.27388	7.15637	0.930188
AT1G05410	27.6332	28.7902	26.912	7.80141
AT1G05420	2.25521	1.58335	1.33033	0.498335
AT1G05430	40.4406	36.7126	34.1381	34.0192
AT1G05440	4.02092	2.8575	2.40056	0.0378861
AT1G05450	3.527	3.5853	1.70269	0.0428291
AT1G05460	9.5321	8.815	7.72783	2.79635
AT1G05470	6.62213	6.20364	9.11874	1.94886
AT1G05490	3.42801	3.49969	2.04521	0.017319
AT1G05500	33.4649	28.785	23.9178	18.1378
AT1G05510	622.861	146.505	46.0662	0.0371054
AT1G05520	28.1919	30.5643	30.4159	11.8919
AT1G05540	0.106069	0.0673815	0.0507784	4.40481
AT1G05550	1.85786	0.425408	0.138694	0.568082
AT1G05560	1.22226	0.76504	1.1948	2.14606
AT1G05562	5.55066	3.41463	6.22318	30.5543
AT1G05570	2.66077	2.38435	11.7611	7.85897
AT1G05575	0.0883538	1.42249	4.7369	9.99984
AT1G05577	13.4539	13.0291	10.3046	0.0771861
AT1G05590	8.32269	7.67575	7.73462	8.54136
AT1G05600	4.46319	4.56533	4.39011	4.44776
AT1G05610	0.11089	0	0.204229	0.248057
AT1G05620	36.5958	31.946	30.4553	8.60107
AT1G05630	3.32294	2.71559	2.80633	3.73722
AT1G05640	5.0375	6.39936	5.64172	0.31801
AT1G05660	0	0.00912289	0	#N/A
AT1G05670	3.91871	4.58915	4.64036	2.60515
AT1G05680	10.503	5.75283	5.11195	0.638805
AT1G05690	0.570751	0.193097	0.35538	6.39462
AT1G05700	0.0960865	0.0155687	0.0349947	0.0269667
AT1G05710	65.6144	37.5275	47.7031	3.38045
AT1G05720	54.6554	51.8017	43.4506	21.5654
AT1G05730	16.9022	19.6895	18.6416	1.81326
AT1G05740	0.323876	1.38828	1.28742	0.0468626
AT1G05750	2.22823	2.58729	2.8519	1.20486
AT1G05760	5.83963	4.72898	7.97296	3.06865
AT1G05770	0.299411	0.351131	0.842073	0.419986
AT1G05780	33.0487	33.8881	31.9839	11.447
AT1G05785	17.1042	20.4075	20.9256	11.4449
AT1G05790	9.48664	8.88536	8.34445	10.2221
AT1G05800	0	0.0372077	0	0
AT1G05805	5.60716	6.64385	10.3476	87.6892
AT1G05810	1.67092	0.853527	4.90559	12.0256
AT1G05820	2.9031	2.09776	2.74778	1.31787
AT1G05830	13.0981	16.243	16.9481	7.32731
AT1G05835	19.8845	22.8355	4.38878	0.939328
AT1G05840	21.9659	29.4991	32.4418	21.2949
AT1G05850	159.292	123.692	110.816	326.645
AT1G05860	15.1051	14.7329	14.9039	7.65286
AT1G05870	60.1501	57.346	56.2923	25.4759
AT1G05880	0.14963	0.107388	2.80537	0.0670478
AT1G05890	67.0936	105.399	114.358	42.1409
AT1G05894	0.848534	1.66532	1.48695	0.467323
AT1G05900	6.92406	7.19555	6.69584	30.9669
AT1G05910	15.8087	13.8969	12.4891	4.121
AT1G05940	16.097	15.0336	17.5721	26.6207
AT1G05950	15.023	13.4098	9.29429	0.424278
AT1G05960	17.7377	18.061	18.9867	12.5363
AT1G05970	16.7618	18.4926	18.2902	8.39449
AT1G05990	0.136042	0.0648637	0.0326835	0
AT1G06000	12.8683	4.62956	4.96177	5.27123
AT1G06002	18.8133	8.772	11.3967	16.0797
AT1G06010	62.2868	52.8544	45.8341	14.6488
AT1G06020	0.291788	0.395964	0.469553	0.368998
AT1G06030	0.356862	0.309687	0.328212	0.0414364
AT1G06040	97.5675	140.11	100.53	426.302
AT1G06050	4.29407	4.99585	4.54349	6.86426
AT1G06060	24.697	26.6871	25.4329	29.1693
AT1G06070	26.4608	28.9076	28.0743	9.33285
AT1G06080	138.225	207.445	264.594	0.659902
AT1G06090	23.9819	7.11647	2.56083	0.13343
AT1G06100	0	0	0.0190361	0.0525619
AT1G06110	29.0666	45.5446	43.3139	23.312
AT1G06120	0.00372344	0.00130063	0.00104095	0
AT1G06130	32.0301	40.0554	35.1114	30.7745
AT1G06135	0	0	0.0368245	0
AT1G06140	0.800236	1.01011	0.822325	0.349879
AT1G06148	0.277116	0.343594	1.04405	0.231089
AT1G06150	23.8055	21.9644	26.3666	10.7947
AT1G06160	0.0377944	0.0121386	0.0730543	16.1248
AT1G06170	0.062564	0.0269491	0.0707704	0.0373387
AT1G06180	10.4667	14.4004	22.8874	1.08613
AT1G06190	28.8749	27.3052	24.649	38.6726
AT1G06200	81.608	124.502	108.506	60.8824
AT1G06210	47.9984	42.067	38.0809	19.3856
AT1G06220	33.8208	32.9408	37.374	10.2795
AT1G06230	19.3744	20.1557	27.4119	14.5917
AT1G06240	9.27583	10.3471	10.2301	17.4313
AT1G06250	1.95635	2.67687	2.19362	0.46422
AT1G06260	1.4684	2.63524	2.8411	2.1816
AT1G06265	4.49218	7.3981	7.30491	3.81487
AT1G06270	6.19036	6.61027	7.34255	1.69462
AT1G06290	40.2061	32.2374	27.9606	28.7374
AT1G06310	0.986459	0.86343	0.478245	0.00677925
AT1G06320	0.975149	0.517697	0	#N/A
AT1G06330	6.04408	1.01341	0.254434	#N/A
AT1G06350	0.938426	1.03909	1.36262	0.0130864
AT1G06360	0.14633	0.122553	0.0141651	0.548518
AT1G06370	4.67381	7.73252	6.68294	4.16672
AT1G06380	20.3594	16.8747	18.0588	4.27194
AT1G06390	72.3448	86.1306	76.5318	29.3816
AT1G06400	56.3576	68.5427	81.8819	68.9333
AT1G06410	27.8316	28.8936	35.338	35.8897
AT1G06420	12.5428	13.1192	6.78136	0.0898938
AT1G06430	35.126	28.6661	28.2351	118.726
AT1G06440	2.27482	3.05881	3.23534	0.419533
AT1G06450	1.94663	2.35977	3.54269	1.51792
AT1G06460	3.56451	5.03464	6.93013	305.814
AT1G06470	19.0969	19.2473	15.9703	15.6673
AT1G06475	28.7091	12.6877	12.2232	0.52924
AT1G06490	0.566508	0.532904	0.65873	0.186289
AT1G06500	37.464	33.6903	29.5754	21.2417
AT1G06510	9.61906	9.34241	10.0089	24.743
AT1G06515	48.8336	47.9568	54.1635	21.813
AT1G06520	1.30718	1.62291	1.09797	1.06718
AT1G06530	54.6484	63.7377	66.4404	28.2516
AT1G06540	3.75553	0.870204	0.69186	0.209434
AT1G06550	86.17	89.9411	80.1986	17.6198
AT1G06560	22.0102	29.4264	29.2232	2.70347
AT1G06570	20.5324	42.4554	51.5895	68.6511
AT1G06580	2.64169	3.19694	2.64924	1.20684
AT1G06590	8.61297	9.28821	11.0529	1.55419
AT1G06620	1.43392	2.65926	6.28786	7.28831
AT1G06630	26.0117	31.342	33.9869	13.5174
AT1G06640	6.40734	19.0339	25.6966	45.4517
AT1G06645	0.685838	0.180252	0.159947	21.6921
AT1G06650	8.37486	9.60963	17.3623	89.2273
AT1G06660	16.334	11.3651	9.87681	0.101267
AT1G06670	23.1565	27.266	31.6647	5.35675
AT1G06680	83.2545	62.473	55.7821	7028.14
AT1G06690	12.8016	7.42315	3.48479	78.5359
AT1G06700	79.067	71.1143	57.834	38.9249
AT1G06710	3.42763	3.8879	4.20422	0.955569
AT1G06720	26.6382	34.4349	36.7226	1.83372
AT1G06730	8.30155	8.96349	9.45081	6.69472
AT1G06740	4.90472	6.01661	6.09352	2.04754
AT1G06750	0.315703	0.414444	0.559124	0.0550899
AT1G06760	272.759	245.291	252.33	174.384
AT1G06770	10.0414	10.9603	10.3074	2.70866
AT1G06780	7.99917	7.86684	7.68218	5.02811
AT1G06790	38.9248	34.9397	33.3903	4.54892
AT1G06800	17.2177	20.2755	16.2635	6.84632
AT1G06810	0	0.191048	0.158339	0
AT1G06820	14.3486	13.8169	12.4642	21.8729
AT1G06830	2.75933	0.51757	0	16.177
AT1G06840	18.9074	24.9626	38.7368	7.35029
AT1G06850	10.5629	11.3759	10.2313	3.94657
AT1G06860	0	68.0951	0	0
AT1G06870	14.1005	13.253	17.0175	6.85844
AT1G06880	0	68.0951	0	0
AT1G06890	56.7334	57.8446	62.3902	27.109
AT1G06900	26.536	33.2609	32.3158	7.21333
AT1G06910	7.79927	9.12494	8.97842	3.71667
AT1G06920	1.84829	0.403778	0.0714637	#N/A
AT1G06923	0.353059	0.105056	0	0.0121287
AT1G06930	0.0330068	0.0424739	0.0798225	0
AT1G06950	46.3389	46.8611	47.4801	23.1137
AT1G06960	24.3436	20.4681	16.3466	15.0883
AT1G06970	0	0.308571	0.219834	#N/A
AT1G06980	21.3215	46.3991	34.7957	9.74438
AT1G06990	0.892844	1.33449	1.75552	#N/A
AT1G07000	2.64736	3.13178	6.52123	7.91519
AT1G07010	14.2012	8.87112	5.59125	81.8234
AT1G07020	59.1683	58.492	53.4252	13.058
AT1G07025	0	0	0.0835743	#N/A
AT1G07030	27.05	26.7881	25.1989	7.92437
AT1G07040	24.4417	21.4414	18.8983	30.2461
AT1G07050	0.0434031	0.208696	0.0838068	2.40883
AT1G07051	0	0.0145089	0.0428242	0.107982
AT1G07060	0.33489	0.222204	0.127796	0.105229
AT1G07070	105.567	77.4871	73.4405	10.4904
AT1G07080	92.1252	99.6642	50.4202	101.291
AT1G07090	10.6408	11.3304	15.3558	18.857
AT1G07100	30.8418	0	0	#N/A
AT1G07110	13.6873	14.1123	14.6344	83.0946
AT1G07119	0.865441	1.16691	1.06457	0.172922
AT1G07120	1.02386	1.17713	0.824373	0.504645
AT1G07128	0.22997	0.294171	0.266005	0.0204161
AT1G07130	23.466	35.672	26.9714	7.81317
AT1G07135	6.35375	16.9871	13.5099	11.5247
AT1G07140	181.482	151.991	150.446	54.7739
AT1G07150	1.41262	3.27077	3.43813	1.4903
AT1G07160	0.222641	0.194107	0.107905	0.0796841
AT1G07170	71.7103	87.5178	91.9281	32.3017
AT1G07175	21.7348	2.57689	0.944839	#N/A
AT1G07180	2.67447	0.808436	0.446158	88.5082
AT1G07200	5.36354	6.20315	7.58475	6.60705
AT1G07210	95.2313	86.1845	86.2055	24.1076
AT1G07220	13.5061	15.1058	20.6454	7.62954
AT1G07230	21.6328	22.4906	24.0452	25.516
AT1G07240	1.88252	5.7656	5.03086	30.7414
AT1G07250	7.51861	10.3229	10.3802	45.7436
AT1G07260	0	3.14863	4.88741	1.66979
AT1G07270	2.21568	1.19052	1.23929	0.209769
AT1G07280	18.2693	16.3014	10.0972	146.494
AT1G07290	24.467	11.46	5.69826	1.05887
AT1G07300	3.22614	4.35249	3.69473	12.7014
AT1G07310	25.307	27.9867	34.0262	31.0177
AT1G07320	33.3926	29.9441	23.3878	194.52
AT1G07330	0.0458895	0.0260292	0.118029	0.237018
AT1G07350	71.5363	90.2859	99.0827	20.5781
AT1G07360	37.0854	32.5823	33.6481	22.2078
AT1G07370	66.7484	49.0806	48.8356	2.00763
AT1G07380	15.9812	15.3579	13.2815	4.0254
AT1G07390	1.56169	1.37256	1.59475	0.574488
AT1G07400	13.4982	15.4252	82.3762	0.759095
AT1G07410	15.5031	13.8241	9.06555	0.806829
AT1G07420	71.2876	53.8642	43.6969	33.1757
AT1G07430	7.44649	4.41049	7.92691	0.758639
AT1G07440	3.85665	4.46256	1.51409	156.097
AT1G07450	0.124249	0.356591	0.0690759	6.0247
AT1G07460	0.047426	0	0	0
AT1G07470	20.8606	20.0097	22.5698	15.2425
AT1G07473	0.457759	0.257975	0.350218	0.135754
AT1G07480	18.0242	15.9213	17.6354	16.4079
AT1G07485	0.11714	0	0.0281932	0
AT1G07490	4.15242	4.71803	1.79137	2.20924
AT1G07500	14.7383	23.7209	14.8461	0.381174
AT1G07510	51.5823	46.5991	46.2234	24.817
AT1G07520	8.1127	9.9667	8.71754	3.01486
AT1G07530	12.3447	18.1117	27.1036	14.0309
AT1G07540	0.0666424	0	0	0.00747068
AT1G07570	11.3398	12.5497	13.1218	4.64007
AT1G07590	1210.33	1355.66	1566.06	1383.16
AT1G07600	169.037	300.79	0	924.555
AT1G07610	304.492	287.8	238.656	45.9937
AT1G07615	14.1857	17.5267	17.3781	2.06649
AT1G07630	17.4308	16.8091	22.8155	12.7473
AT1G07640	3.4387	1.62596	6.76431	19.2757
AT1G07645	207.186	52.6279	7.25196	0
AT1G07650	4.5043	5.29211	4.93724	13.734
AT1G07660	87.3258	69.2776	63.7041	27.9222
AT1G07670	20.0138	25.0281	35.019	11.0455
AT1G07680	0.270719	0.0518762	0.0260836	#N/A
AT1G07690	0.156035	0.0247148	0.0374171	#N/A
AT1G07700	18.7419	14.2666	15.1355	106.749
AT1G07705	17.2544	16.2144	16.1844	9.7956
AT1G07710	0.628484	0.61572	0.599978	0.263847
AT1G07720	0.881171	0.245093	0.641162	21.1497
AT1G07725	0.0249305	0.00403879	0.0181578	0
AT1G07728	9.25388	11.4829	11.9688	9.93708
AT1G07730	1.35563	1.13669	0.191378	0.323476
AT1G07745	9.04713	11.0364	10.2581	6.92673
AT1G07750	29.5993	20.5676	17.267	30.814
AT1G07770	786.98	709.894	579.422	129.946
AT1G07780	109.904	145.909	205.892	163.097
AT1G07790	132.345	100.865	94.9011	35.5325
AT1G07795	0.337949	0.0902278	0	0
AT1G07810	23.6273	26.6674	30.4568	10.7957
AT1G07820	323.132	262.98	278.128	83.5816
AT1G07830	95.6284	127.972	116.802	7.8442
AT1G07840	35.8549	42.6863	41.5161	11.0791
AT1G07850	0.0394424	0.0956049	0.0860636	0.0176619
AT1G07860	0	0.144512	0.155958	#N/A
AT1G07870	22.3825	25.7006	21.5899	5.16703
AT1G07880	30.2049	14.0368	26.3348	1.43304
AT1G07890	489.812	336.549	344.785	437.012
AT1G07901	1.23846	1.63284	1.38156	3.91533
AT1G07910	17.2302	20.0412	15.6917	10.9996
AT1G07920	594.769	457.359	455.361	157.793
AT1G07930	439.752	365.046	368.05	96.6433
AT1G07940	482.469	368.18	368.828	128.728
AT1G07950	50.4852	48.816	38.7563	21.7621
AT1G07960	90.8379	90.6263	79.3407	27.5987
AT1G07970	13.638	14.9389	15.7914	3.01006
AT1G07980	31.3341	30.3784	25.938	17.0847
AT1G07985	115.814	119.603	27.5999	0.175639
AT1G07990	21.5987	22.3622	27.9532	22.9004
AT1G08000	8.70951	8.47517	7.72099	4.15071
AT1G08005	1.50028	0	0.682423	0
AT1G08010	16.908	14.3843	13.1193	8.84347
AT1G08030	19.6012	22.1503	20.6096	10.7146
AT1G08035	1.09115	1.16049	1.00188	0.326063
AT1G08040	29.0981	29.533	24.6947	18.0285
AT1G08050	2.2969	2.01738	9.79284	1.47956
AT1G08060	13.3258	12.914	13.8206	8.16723
AT1G08070	1.32993	1.24285	1.70743	0.413326
AT1G08080	0.501108	0.18751	0.221807	0.0371031
AT1G08090	0.746684	0.10737	0.0161011	0.252912
AT1G08105	0.0755132	0.0640773	0.0760588	0.101756
AT1G08110	158.375	195.208	170.639	147.293
AT1G08115	379.316	965.851	903.346	63.4468
AT1G08120	0.163902	0.200406	0.301257	0
AT1G08125	42.0577	49.6283	46.2227	19.6811
AT1G08130	27.1921	22.9306	21.091	4.68397
AT1G08160	2.77238	1.23638	5.82323	3.83623
AT1G08165	2.11476	2.23177	1.2204	4.39171
AT1G08170	2.3058	1.9821	0.321076	0.136118
AT1G08180	23.4688	27.0624	15.0496	15.5
AT1G08190	23.5777	20.5387	16.9206	20.9403
AT1G08200	105.757	91.6619	77.4008	105.082
AT1G08210	21.5345	28.2099	28.3039	9.07744
AT1G08220	20.1042	18.3171	17.5802	2.81234
AT1G08230	12.3191	10.7161	7.54576	9.97593
AT1G08250	4.12237	3.30933	2.84937	14.269
AT1G08260	6.27952	7.14255	7.73802	0.587782
AT1G08270	14.731	20.0654	19.3283	1.43445
AT1G08280	10.1243	7.64229	7.6504	2.27164
AT1G08290	8.72125	5.76893	6.83136	0.218439
AT1G08300	8.17365	11.0496	12.0271	2.08919
AT1G08315	10.9308	10.8539	13.7253	10.2669
AT1G08320	1.1484	1.08947	0.924361	0.328747
AT1G08340	12.277	5.01702	1.52584	0.405309
AT1G08350	9.46335	10.5949	8.46769	3.12846
AT1G08360	816.374	686.068	631.7	110.446
AT1G08370	52.1405	44.9247	45.9193	19.2592
AT1G08380	46.584	30.2573	33.4548	10420.7
AT1G08390	12.2381	12.4399	10.9913	32.614
AT1G08400	3.5414	3.9089	4.21051	1.80341
AT1G08410	22.3358	27.1125	30.5896	3.53112
AT1G08420	22.0162	23.8766	25.9734	20.8818
AT1G08430	64.4006	31.8258	43.898	0.1105
AT1G08440	0.0859842	0.145803	0.208395	0.00961955
AT1G08450	46.9953	49.1039	66.0423	53.8051
AT1G08460	26.8805	33.3612	30.4465	29.8746
AT1G08465	7.06994	2.66519	0.734348	9.79918
AT1G08470	12.1631	10.4948	12.2815	8.23285
AT1G08480	217.51	152.928	130.663	73.5509
AT1G08490	15.9158	15.6095	17.8467	35.5672
AT1G08500	7.16219	3.89829	1.68588	0.396323
AT1G08510	36.3504	41.3528	49.6025	56.7298
AT1G08520	13.7505	15.9317	17.9002	104.629
AT1G08530	23.8985	19.4378	18.1104	17.1402
AT1G08540	8.25052	6.79259	6.19644	61.6259
AT1G08550	7.33502	8.38478	7.75452	153.161
AT1G08560	116.211	75.8133	69.2314	1.05545
AT1G08570	57.1289	44.0607	49.7006	84.6808
AT1G08580	133.199	125.524	121.44	17.9202
AT1G08590	0.604546	0.55996	0.681158	0.346625
AT1G08592	3.81799	3.95864	3.56752	2.0212
AT1G08600	9.5884	11.0134	11.9089	4.96278
AT1G08610	7.34058	9.14545	9.61669	1.02347
AT1G08620	12.6095	14.1048	14.652	5.07482
AT1G08630	46.181	21.7905	5.54898	0.168108
AT1G08640	49.2167	49.9239	49.1902	69.5807
AT1G08650	18.5822	24.8086	29.6431	122.969
AT1G08660	45.5032	49.2497	42.0077	22.9793
AT1G08670	0	0.0296859	0	#N/A
AT1G08680	15.7471	17.8225	18.2465	14.6938
AT1G08700	34.1047	33.5831	28.3243	13.3907
AT1G08710	14.3828	16.2374	17.2719	11.4929
AT1G08720	9.82552	14.7655	17.355	10.5804
AT1G08730	0.502145	0.898782	0.305135	0.112976
AT1G08735	0	0.0011777	0.00308915	0.0123347
AT1G08750	17.0828	18.8741	16.7773	10.0487
AT1G08760	16.0963	18.4584	17.8011	6.88202
AT1G08770	13.6196	16.6255	16.1127	18.6323
AT1G08780	91.2923	73.3334	67.6025	28.9409
AT1G08790	0	0.0227276	0	#N/A
AT1G08800	7.80484	9.05615	11.4509	7.10553
AT1G08810	7.87899	2.30065	1.66442	17.7328
AT1G08820	43.3	48.3289	56.0286	27.1492
AT1G08830	353.049	332.609	283.86	169.535
AT1G08840	3.12947	2.76432	3.30656	1.17257
AT1G08845	20.1775	17.8991	19.1547	5.92868
AT1G08860	0.265614	0.296192	0.606695	0.00811571
AT1G08880	185.511	137.313	129.072	75.4463
AT1G08890	4.37152	7.88111	10.9149	13.3579
AT1G08900	0.145877	0.270185	0.672382	41.7236
AT1G08910	19.4675	21.3879	12.4154	7.85733
AT1G08920	9.05966	5.24029	12.392	14.4492
AT1G08930	10.934	19.1276	51.6222	124.164
AT1G08940	10.1042	15.127	32.6766	5.47512
AT1G08960	9.36112	7.66673	6.76528	4.27601
AT1G08970	93.616	77.1026	73.5709	34.5522
AT1G08980	11.8223	12.0756	14.5303	88.4658
AT1G08990	0.925457	0.796694	0.721635	0
AT1G09000	6.57325	6.17859	6.41002	0.361836
AT1G09010	21.2929	23.4352	24.4607	27.7021
AT1G09020	26.9129	24.8797	25.3666	20.788
AT1G09040	1.91862	2.60018	3.24929	1.2953
AT1G09050	1.73969	2.21668	2.99856	1.3378
AT1G09060	15.0923	15.2868	18.2478	13.8765
AT1G09070	68.1316	102.131	104.992	194.627
AT1G09080	0.0748993	0.567371	0.305348	0.295653
AT1G09090	0.0700682	0.401185	0.20906	0
AT1G09100	40.1463	48.0798	51.7388	20.2566
AT1G09130	49.7354	43.4743	42.8486	255.485
AT1G09140	100.234	192.637	213.053	71.1579
AT1G09150	88.6058	80.2955	76.3053	36.0577
AT1G09155	7.5429	1.922	0.624744	0.320032
AT1G09157	0.15372	0.475049	0.642153	0.0226864
AT1G09160	26.1938	26.5954	26.3664	10.0628
AT1G09170	0.162631	0.0862557	0.0146033	0.14231
AT1G09176	0.102198	0	0.0975968	0.755614
AT1G09180	0.203144	2.27337	1.12615	11.7168
AT1G09190	4.09928	3.14284	3.55618	0.656774
AT1G09195	3.48555	2.9104	3.87392	5.96726
AT1G09200	476.585	305.642	298.33	51.6073
AT1G09210	101.723	90.0546	109.452	45.7976
AT1G09220	0	0.0512308	0.353747	0
AT1G09230	18.3227	19.4261	18.1465	22.5177
AT1G09240	0.744907	0.231594	0.876053	77.4083
AT1G09250	42.7428	64.5629	48.2097	26.7292
AT1G09260	0	0.659679	0.334888	0
AT1G09270	39.9228	37.2205	39.5391	24.4804
AT1G09280	21.6427	31.618	33.3042	8.90001
AT1G09290	28.3886	34.8793	32.3257	7.11867
AT1G09300	14.9186	17.4843	18.7157	2.82306
AT1G09310	88.6574	30.8051	17.49	1256.57
AT1G09320	7.71311	9.44584	11.1156	3.1213
AT1G09330	79.2849	69.1081	61.8143	31.9499
AT1G09340	11.7418	10.5904	10.4287	860.466
AT1G09350	0.584232	0.0983194	0.036911	6.70856
AT1G09370	0	0.0247148	0.0748341	#N/A
AT1G09380	2.85519	4.18776	3.53529	0.147125
AT1G09390	6.12243	9.02462	12.7663	20.4057
AT1G09400	0.454338	1.14372	1.82827	0.228164
AT1G09410	1.17868	2.01293	2.15958	0.224721
AT1G09415	0.00555829	0.00637058	9.27341	2.86403
AT1G09420	30.181	29.8532	22.5298	42.4472
AT1G09421	26.4069	20.4842	15.3558	2.25661
AT1G09430	24.222	26.0989	49.3219	48.5149
AT1G09440	0.363229	0.1891	0.117407	7.51681
AT1G09450	9.57176	9.40925	13.0414	0.0978656
AT1G09460	66.7176	75.4553	137.178	0.500666
AT1G09470	17.7799	11.5691	12.5475	0.331833
AT1G09480	1.36278	2.82329	4.0585	2.97557
AT1G09483	0.000678836	0.000425443	0.0818479	0
AT1G09486	3.72811	3.79152	4.80193	0.726163
AT1G09490	50.5382	39.5146	29.765	54.3692
AT1G09500	80.6753	31.9329	18.6782	17.1103
AT1G09510	0.189958	0.0509508	0.030632	0
AT1G09520	36.6128	38.4611	40.5196	9.66626
AT1G09530	14.2697	12.9796	8.47274	5.9715
AT1G09540	2.72486	4.1698	8.22866	0.0290315
AT1G09550	0	0.0346325	0	#N/A
AT1G09560	95.8174	56.641	54.6276	47.4102
AT1G09570	58.5249	84.1543	66.4153	19.4573
AT1G09575	4.49939	6.28924	7.75042	1.81576
AT1G09580	45.6529	27.6473	15.9705	6.71209
AT1G09590	777.629	585.261	559.447	70.8378
AT1G09600	3.02263	1.92905	0.952196	0.0195583
AT1G09610	0.227629	0.110017	0.0964148	0.419122
AT1G09620	41.7907	44.1153	49.6829	17.4779
AT1G09630	55.0122	42.9074	43.2173	14.2297
AT1G09640	303.603	351.442	366.254	56.3814
AT1G09645	80.834	60.9461	54.7849	39.1161
AT1G09650	1.19467	0.814029	0.829184	0.101424
AT1G09660	39.3885	41.5762	37.1291	17.7147
AT1G09665	0.966671	0.549631	4.92634	0.0742004
AT1G09680	2.20313	2.61809	3.55888	0.725801
AT1G09690	1182.02	934.413	805.044	113.422
AT1G09700	25.0366	27.9984	27.0154	4.32078
AT1G09710	7.02845	7.1133	6.55849	4.68932
AT1G09720	0.0219267	0.00355402	0.00532486	#N/A
AT1G09730	22.9004	32.5395	35.7062	14.845
AT1G09740	12.9122	16.3269	27.7631	21.342
AT1G09750	0.285527	0.935753	0.702046	36.5397
AT1G09760	102.746	96.0414	91.0122	32.5118
AT1G09770	70.0299	96.9252	106.879	26.233
AT1G09780	80.7417	53.9712	58.9343	35.1554
AT1G09794	21.5177	22.5516	19.4445	8.15989
AT1G09795	35.8384	24.6388	19.9202	63.9169
AT1G09800	10.4319	11.2052	9.34519	1.50505
AT1G09810	16.4922	16.2087	16.0861	5.01745
AT1G09812	23.0407	14.9928	22.0376	0.389874
AT1G09815	116.982	117.85	108.145	23.2044
AT1G09820	4.78102	4.54869	4.0146	1.53295
AT1G09830	22.1873	22.4096	23.9147	13.5081
AT1G09840	107.511	102.057	100.342	28.9248
AT1G09850	7.863	6.45458	12.5292	19.2176
AT1G09860	0.383399	0.189611	0.136181	0.0456856
AT1G09870	28.2596	30.9165	27.3006	12.2871
AT1G09880	0.099789	0.0699513	0.0726226	0.0671016
AT1G09890	0.215834	0.0483442	0.0686182	0.413776
AT1G09900	7.44624	6.97372	7.25831	4.41224
AT1G09910	12.8887	16.1638	16.6162	12.2908
AT1G09920	39.1714	40.3595	40.1351	38.2283
AT1G09930	0.0141029	0.00913356	0.0205369	0.0506237
AT1G09932	3.20693	6.57849	23.0835	3.84726
AT1G09940	6.89475	10.4198	11.0207	6.82168
AT1G09950	4.92502	6.13966	4.44686	0.349389
AT1G09960	40.7208	27.2683	19.1756	1.725
AT1G09970	50.2317	62.1229	101.273	22.7184
AT1G09980	18.5386	17.7865	17.0868	9.53932
AT1G09995	17.5723	19.3192	15.735	4.36421
AT1G10000	0.426422	0.672102	0.861555	1.17234
AT1G10010	0.068495	0.0368549	0.0442573	0
AT1G10020	13.2676	15.4412	15.1072	11.6374
AT1G10030	43.6185	31.675	28.999	11.3064
AT1G10040	8.73266	10.2047	8.33258	0.787391
AT1G10050	4.74539	6.79036	8.43234	3.70677
AT1G10060	3.1979	0.801909	0.12389	5.37688
AT1G10070	2.68961	0.832435	3.44967	4.56851
AT1G10090	3.52256	3.74392	3.49729	20.3353
AT1G10095	5.41803	5.47661	5.06801	3.5041
AT1G10110	0.170265	0.306094	0.659904	0.391456
AT1G10120	18.2059	17.0749	15.4775	7.28034
AT1G10130	19.1172	24.5138	25.4613	9.78816
AT1G10140	28.9929	50.2597	106.704	32.582
AT1G10150	4.30366	4.5479	9.32118	25.3249
AT1G10155	0.0749579	0.237701	0.3597	4.64018
AT1G10160	1.66249	1.93106	2.15395	2.16052
AT1G10170	14.265	28.023	30.2878	8.03756
AT1G10180	19.1465	22.5182	19.7308	6.13899
AT1G10200	123.21	142.781	136.536	90.8876
AT1G10210	4.50664	6.26477	10.2079	7.53501
AT1G10220	0.237281	0.0500931	0.263505	0.0950986
AT1G10230	41.9443	39.3254	40.2245	5.36207
AT1G10240	13.5535	12.964	12.1368	4.47406
AT1G10250	1.88522	1.4603	1.88485	0.337374
AT1G10260	0.0624667	0.12635	0.44372	0.0192133
AT1G10270	13.1639	12.4369	13.1412	1.73101
AT1G10280	4.83459	4.2353	3.83064	3.00293
AT1G10290	47.7383	44.7219	51.9238	24.8913
AT1G10300	7.08047	12.0663	13.0539	0.0238083
AT1G10310	19.1731	15.4098	12.8765	32.9994
AT1G10320	13.3923	16.7991	18.3246	10.9825
AT1G10330	1.58281	1.73561	1.89488	1.13466
AT1G10340	0.11101	0.155523	1.6142	1.46491
AT1G10350	14.0566	13.8315	11.2211	14.8188
AT1G10360	0.313209	0.137913	0.293186	84.8224
AT1G10370	56.4986	15.9967	2.82571	40.3144
AT1G10380	1.97508	0.593092	2.54158	6.39208
AT1G10385	0	0.0133093	0.00664984	#N/A
AT1G10390	36.7518	39.618	45.5176	19.8204
AT1G10400	2.98476	3.66151	6.87593	0.0102691
AT1G10410	40.4066	42.3043	47.2101	12.9141
AT1G10417	3.32504	4.18009	5.46514	0.415766
AT1G10419	0	0.0401048	0	0
AT1G10430	28.4574	30.1118	31.4845	17.3698
AT1G10440	12.0347	0.713827	0.512197	0.178703
AT1G10450	10.4381	14.7434	15.8421	3.80875
AT1G10455	1.30079	1.03834	0.860334	0.0871002
AT1G10460	34.9619	28.0688	21.3657	0.911421
AT1G10470	73.8989	100.275	106.728	86.7722
AT1G10480	1.55571	4.3872	9.69199	0.018819
AT1G10490	17.1342	20.0581	22.455	2.44367
AT1G10500	53.1338	51.4131	58.5402	229.997
AT1G10510	11.886	14.0419	14.859	18.5857
AT1G10520	9.29593	9.23993	6.77924	0.398792
AT1G10522	26.4343	25.3917	15.6557	10.0243
AT1G10530	78.7768	73.0057	30.4646	0.217048
AT1G10538	0	0.101794	0	0
AT1G10540	7.73385	8.50685	18.9227	0.390231
AT1G10550	1.76063	0.350262	0.201318	0.228337
AT1G10560	0.893522	1.20397	0.672731	0.261581
AT1G10570	20.6698	24.502	35.315	13.2837
AT1G10580	27.4802	27.4777	27.6248	10.6956
AT1G10585	1.80243	4.78524	15.2698	1.14415
AT1G10586	0	0.0155068	0.0233739	0
AT1G10588	0	0.0215211	0	#N/A
AT1G10590	220.736	252.178	248.688	75.391
AT1G10600	14.6761	14.4862	13.1087	36.2054
AT1G10610	3.6729	6.68602	5.9167	12.1346
AT1G10630	151.534	134.907	123.638	43.2845
AT1G10640	0.283019	0.400457	0.128706	0.0713397
AT1G10650	22.5954	17.7899	17.045	12.1863
AT1G10657	1.76862	1.29652	2.33597	40.7728
AT1G10660	20.1719	21.7821	18.3613	28.7403
AT1G10670	125.248	109.14	96.7777	73.1119
AT1G10680	0.0163254	0.00794613	0.00396671	0
AT1G10682	5.76185	17.7807	10.001	28.9096
AT1G10690	14.0137	10.2749	16.0162	13.796
AT1G10700	17.4339	16.1234	16.0392	21.8808
AT1G10710	0.392832	0.672809	0.401937	0.0861933
AT1G10720	15.5469	14.6506	19.4959	16.0075
AT1G10730	11.2906	11.3406	13.8798	5.55918
AT1G10740	36.4747	33.3508	23.8643	16.5695
AT1G10747	0	0.0329062	0.0500217	#N/A
AT1G10750	15.8286	15.1962	13.2812	0.326268
AT1G10760	51.0741	63.7501	37.6137	167.565
AT1G10770	1.46532	1.0895	0.228009	1.65566
AT1G10780	16.6357	10.3874	10.0759	0.316299
AT1G10790	0.17094	0.0769577	0.148789	0.487342
AT1G10800	2.74014	0.309227	0	0.285308
AT1G10810	8.06511	2.45499	2.20978	0.391073
AT1G10820	6.1766	6.3643	10.3132	3.83994
AT1G10830	8.92942	7.36902	7.76877	30.5588
AT1G10840	136.874	158.812	156.947	41.4587
AT1G10850	6.67946	7.38769	6.12245	1.19672
AT1G10865	83.4968	119.883	107.187	35.4942
AT1G10870	18.9724	18.0632	17.088	7.80922
AT1G10880	0.0155411	0	0	0
AT1G10890	65.3849	99.4178	111.643	50.3783
AT1G10900	13.3444	13.5359	11.3788	57.2931
AT1G10910	13.0606	23.8509	20.5925	19.991
AT1G10920	1.44606	2.59579	5.08852	7.56514
AT1G10930	17.0445	14.5304	13.1116	4.63246
AT1G10940	66.3415	89.9748	106.616	74.3142
AT1G10950	83.0972	81.1811	75.7109	30.2918
AT1G10960	168.982	137.576	84.9058	402.047
AT1G10970	13.7433	15.6307	15.1146	5.40482
AT1G10980	0.329003	0.164998	0.255407	0
AT1G10990	46.4627	47.6425	50.7687	5.91285
AT1G11000	20.3367	23.7422	19.2105	0.535994
AT1G11020	17.9431	17.6893	18.1601	11.0127
AT1G11040	0	0	0.0485298	0.0111939
AT1G11050	4.36176	4.30845	7.22304	9.98869
AT1G11055	4.70347	8.6469	9.60874	9.84667
AT1G11060	8.16671	9.58602	10.4798	4.52076
AT1G11070	0	0.0282087	0.0483161	0.256882
AT1G11080	0	0.00617118	0.064806	0
AT1G11090	14.3844	13.5924	13.6019	15.2458
AT1G11100	1.54005	2.82892	5.04702	0.125905
AT1G11110	0	0.00822218	0.0370416	0.0113912
AT1G11112	5.0786	4.64418	3.40292	0.0224891
AT1G11120	32.6829	24.578	17.1523	0.912917
AT1G11125	21.4482	11.3183	8.33174	0.016858
AT1G11130	24.2378	21.6356	21.8343	2.37448
AT1G11150	1.053	1.12086	0.879525	3.94125
AT1G11160	1.38051	1.65336	1.31418	0.0674025
AT1G11170	37.625	26.1232	9.82773	2.21297
AT1G11175	33.5492	57.4259	26.2274	31.3307
AT1G11180	4.68741	3.57043	3.2957	21.3993
AT1G11185	6.08306	23.2798	33.4728	0.568516
AT1G11190	2.31615	2.46735	2.47034	1.10455
AT1G11200	25.251	23.5961	20.9474	13.6744
AT1G11210	1.7081	2.38864	4.94874	7.12275
AT1G11220	9.28031	5.95485	6.31342	0.527735
AT1G11230	0.0931224	0.0199854	0	0.0138432
AT1G11240	97.383	98.3974	92.6522	17.1488
AT1G11250	0.118705	0.0127006	0.0191144	0
AT1G11260	19.9203	8.01891	15.0835	96.0161
AT1G11265	0.0487699	0.189284	0.326141	0.225289
AT1G11270	6.77448	8.8965	9.65691	3.34516
AT1G11280	27.9411	25.2928	21.4389	6.31686
AT1G11290	1.35936	1.40685	1.3193	1.36233
AT1G11300	0.761463	0.505241	0.811961	1.80489
AT1G11310	26.6137	29.5014	30.0923	70.7556
AT1G11320	3.68173	3.45251	3.72257	1.02638
AT1G11330	21.7035	14.3746	26.7669	8.30041
AT1G11340	0.0791971	0.0476737	0.043958	1.45844
AT1G11350	3.1893	2.19712	2.44271	26.6411
AT1G11360	37.611	38.5842	35.568	22.4529
AT1G11362	0	0.0355734	0	0.0985267
AT1G11370	0.288945	0.105932	0.0797351	#N/A
AT1G11380	16.4727	21.7675	15.3926	8.37337
AT1G11390	9.10549	7.87831	7.33113	3.03308
AT1G11400	58.8498	71.969	64.0976	12.3657
AT1G11410	3.44474	2.85934	2.3974	13.6637
AT1G11420	15.8113	18.4015	12.995	0.680438
AT1G11430	40.3283	33.278	28.2793	106.529
AT1G11440	1.07439	0.570643	1.23291	25.6774
AT1G11450	0.066473	0.0530851	0.0773578	0.124277
AT1G11460	0.102198	0.0219104	0.00333149	0
AT1G11470	0	0.0159605	0	#N/A
AT1G11475	202.183	208.468	201.905	39.6325
AT1G11480	67.6981	80.8664	79.3459	33.9317
AT1G11482	0.667741	0.905991	0.558766	0.0483617
AT1G11500	0.149916	0.142621	0.935221	0.394911
AT1G11510	0	0.0104052	0	#N/A
AT1G11530	11.4421	6.01163	4.14897	116.623
AT1G11540	0.924288	1.04764	0.822859	0.0446597
AT1G11545	7.68581	11.3155	10.013	1.15725
AT1G11550	0	0.0183598	0	0
AT1G11560	0	0.0321852	0.0483919	0
AT1G11570	2.07062	0.646748	2.29836	1.0367
AT1G11572	0.27016	0.407966	0.324553	0.297302
AT1G11580	251.263	467.851	527.518	19.0131
AT1G11590	0.056818	0.0631968	0.12026	0.0375067
AT1G11592	17.7471	17.9627	16.2429	7.80636
AT1G11600	2.0622	2.78355	15.5174	0.0482102
AT1G11608	0	0.00865718	0	0.0239873
AT1G11610	0	0	0.0315418	4.77774e-06
AT1G11630	9.37135	10.493	11.1486	4.64226
AT1G11640	0	38.7295	32.0079	0
AT1G11650	161.66	168.627	158.974	149.557
AT1G11655	1.04101	0.411007	0.0830768	#N/A
AT1G11660	21.427	22.7633	25.4852	11.1521
AT1G11670	54.2246	74.7428	55.7308	2.16666
AT1G11680	125.906	124.986	97.577	51.6826
AT1G11700	3.45881	1.33172	0.648548	42.7696
AT1G11710	2.35243	3.53797	3.66367	0.895162
AT1G11720	22.2362	22.6445	14.5286	60.5985
AT1G11730	5.70389	6.07907	3.62671	0.497948
AT1G11735	3.64838	2.66208	3.27049	6.56135
AT1G11740	2.09444	0.783605	0.302246	0.0761966
AT1G11750	41.3172	36.1302	35.4196	106.145
AT1G11755	10.7882	11.2168	10.0567	7.16678
AT1G11760	19.4234	23.7544	25.917	6.88997
AT1G11770	0	0.0121263	0.00909562	0.00840054
AT1G11780	13.0835	12.9129	10.4387	4.58596
AT1G11785	0.444707	0.356021	0.105995	3.87769
AT1G11790	22.3805	14.6364	12.0022	8.90646
AT1G11800	12.3758	11.4406	10.4981	4.14433
AT1G11810	0	0	0.0122712	0
AT1G11820	23.9101	22.6563	19.7716	12.7815
AT1G11840	462.231	291.545	203.081	238.998
AT1G11850	0.91019	0.227529	0	1.12727
AT1G11860	68.9684	51.9938	45.664	741.432
AT1G11870	8.51788	9.59738	9.85234	13.1242
AT1G11880	7.68885	8.15872	6.85108	4.13737
AT1G11890	51.3596	48.559	40.6093	27.5515
AT1G11900	2.84566	4.03695	3.24175	3.50011
AT1G11905	22.3646	20.4887	25.6959	7.99606
AT1G11910	325.341	198.217	176.406	302.99
AT1G11915	0.778888	0.143443	0.673385	0.248413
AT1G11920	0.0583548	0.0375965	0.0282443	#N/A
AT1G11925	0	2.12647	0.504626	0
AT1G11930	47.1898	51.9598	60.0044	76.871
AT1G11940	14.9911	13.2463	10.936	2.65381
AT1G11950	4.71996	6.63997	5.31292	0.849975
AT1G11960	5.77948	7.65224	5.10015	4.75916
AT1G11990	0	0.00533771	0.00868714	0.301014
AT1G12000	111.533	93.8252	91.8454	7.56734
AT1G12010	0.358159	0.660102	0.421297	9.71678
AT1G12013	47.4015	60.2933	43.205	7.95719
AT1G12015	362.483	143.408	216.873	0
AT1G12020	73.026	73.5267	50.4106	10.8121
AT1G12030	2.61716	7.86435	18.2892	0.248651
AT1G12040	8.32849	1.52905	0.508545	0
AT1G12050	29.9751	25.3291	25.5555	54.4751
AT1G12060	4.8315	4.70229	4.89221	4.63577
AT1G12064	95.6141	23.9933	4.46844	0
AT1G12070	4.70651	3.64378	3.31603	0
AT1G12080	186.23	156.931	71.9293	11.0703
AT1G12090	11.2397	3.72363	3.35121	1267.26
AT1G12100	0	0.157717	0.120264	0.491068
AT1G12110	99.9922	43.3157	39.4577	50.8106
AT1G12120	42.2914	46.9987	36.9689	32.3015
AT1G12130	13.3401	22.1363	9.47612	0.0519421
AT1G12140	19.0166	12.713	14.5016	34.7928
AT1G12150	0.867254	0.59595	0.473237	1.35193
AT1G12160	5.51056	13.898	15.8128	1.2955
AT1G12180	0.130173	0.248509	1.94002	#N/A
AT1G12190	0.0600023	0.0193231	0.0725948	#N/A
AT1G12200	170.456	112.526	225.649	6.98352
AT1G12210	2.84749	3.10679	4.62124	1.07013
AT1G12211	0	1.04948	0	0.231758
AT1G12220	0.964862	1.22411	2.18421	5.88042
AT1G12230	50.2848	54.8674	46.6302	52.3856
AT1G12240	2.36968	2.64507	1.65089	111.111
AT1G12244	6.35029	5.56178	5.57443	11.0638
AT1G12250	6.97967	8.36438	6.8075	133.273
AT1G12260	0.680703	0.251142	0.4513	0.393365
AT1G12270	66.5409	69.5964	65.6367	20.923
AT1G12280	1.02536	1.394	2.25392	2.41354
AT1G12290	4.23163	9.9596	8.69446	9.93545
AT1G12300	2.23447	3.02076	2.55993	0.836897
AT1G12310	143.021	115.057	104.302	37.8334
AT1G12320	9.90611	8.31813	16.0862	14.2636
AT1G12330	4.04659	2.53132	2.16655	9.56147
AT1G12340	0.796462	1.03304	0.828631	0.416484
AT1G12350	19.411	21.9529	20.2052	22.6351
AT1G12360	31.1826	33.579	43.8273	22.423
AT1G12370	16.4483	15.5305	12.0466	1.08288
AT1G12380	7.21238	7.77265	8.0642	0.529707
AT1G12390	29.2334	26.9419	31.4217	13.7578
AT1G12400	29.3885	18.5351	18.5798	15.3284
AT1G12410	63.8878	71.7356	76.0414	180.337
AT1G12411	1.79817	0	0	#N/A
AT1G12420	21.1218	21.4776	25.773	2.85855
AT1G12430	10.2354	8.20349	11.1228	5.49831
AT1G12440	107.968	102.472	110.575	109.84
AT1G12450	6.23556	5.30183	4.87959	8.20874
AT1G12460	3.53177	3.47263	2.73032	2.69962
AT1G12470	31.6851	35.0061	37.3263	17.9991
AT1G12480	0.20133	0.309388	0.219775	4.94869
AT1G12490	0.0323366	0	0	0.245043
AT1G12500	9.90148	8.34047	12.1156	25.5254
AT1G12520	41.869	56.652	60.3194	50.098
AT1G12530	25.0988	25.1956	24.2105	21.8381
AT1G12550	10.9298	4.91924	2.34846	9.97402
AT1G12560	5.72996	2.28252	0.8056	0.0148447
AT1G12570	0.0772829	0.0350202	0.0975107	0.00693198
AT1G12580	18.6529	23.367	26.4191	15.2638
AT1G12600	38.2677	22.2314	7.97707	0.0666917
AT1G12610	0.0317984	0	0.0153837	0.0567087
AT1G12620	3.61938	4.80829	3.55668	1.99558
AT1G12630	0	0.0439557	0	0
AT1G12640	16.2545	19.7325	29.993	21.2107
AT1G12650	57.7174	60.2979	65.5816	11.3225
AT1G12663	0.325493	0	0	#N/A
AT1G12665	0.744712	0.0261708	0	0
AT1G12669	0.524255	0.0816077	0.249083	#N/A
AT1G12670	0.855086	0.454967	0	0
AT1G12672	0.134134	0	0.0322304	0.0590708
AT1G12680	16.2331	17.0486	17.1195	13.5414
AT1G12700	1.54286	2.23724	1.78362	1.95484
AT1G12710	5.92715	6.00136	5.52918	14.742
AT1G12730	7.12125	7.53654	7.03065	9.73746
AT1G12740	44.9704	34.5216	64.1892	0.119049
AT1G12750	9.50141	7.84653	8.79205	19.3504
AT1G12760	25.0762	26.368	30.2024	27.4098
AT1G12770	10.4458	9.70875	10.9786	16.3609
AT1G12775	2.54963	2.66779	2.03556	1.72358
AT1G12780	90.9636	83.9357	136.558	69.4273
AT1G12790	6.59645	13.9253	13.2862	5.32534
AT1G12800	11.2225	12.3178	11.4957	74.8096
AT1G12805	440.321	708.356	538.436	1.38579
AT1G12810	223.888	437.685	451.311	52.2723
AT1G12820	18.4682	19.3008	23.228	27.0256
AT1G12830	63.2323	59.6087	65.7883	11.9421
AT1G12840	124.659	98.1894	90.6103	109.64
AT1G12845	10.7472	5.07464	2.24112	6.46645
AT1G12850	25.7789	24.9938	25.7727	21.6365
AT1G12860	12.6991	17.1587	12.063	13.4627
AT1G12870	0.0265792	0.0342891	0	#N/A
AT1G12880	35.3257	35.3326	49.7686	14.6034
AT1G12890	23.8448	14.1864	10.9936	0
AT1G12900	30.3031	16.9798	7.72547	1353.82
AT1G12910	34.2187	51.3356	57.9143	16.9948
AT1G12920	100.972	136.414	131.681	24.5132
AT1G12930	24.443	24.6444	21.6359	14.0851
AT1G12940	2.09191	1.2888	3.25395	0.250487
AT1G12950	2.56878	3.08773	4.0331	0.0233363
AT1G12970	9.34316	12.3002	11.0421	7.05509
AT1G12980	0.293186	0.223428	0.219419	0.0119053
AT1G12990	7.0641	6.85442	6.60246	9.3251
AT1G13000	22.0352	15.757	16.3431	19.07
AT1G13020	26.604	23.4555	25.5742	12.4007
AT1G13030	14.973	15.4031	15.416	1.19492
AT1G13050	11.4373	12.912	12.9808	1.72289
AT1G13060	195.176	163.553	152.457	72.8922
AT1G13070	0	0	0.00958233	0.00884909
AT1G13080	3.04964	4.19115	3.76341	37.1275
AT1G13090	3.67715	1.9805	7.16094	64.2049
AT1G13100	0.311819	0.108979	0.131587	11.9444
AT1G13110	4.07017	1.18036	1.38986	169.247
AT1G13120	22.8726	23.4663	21.9764	6.30182
AT1G13130	0	0.011491	0.017235	0.0159216
AT1G13140	2.25579	2.82866	2.38468	0.575537
AT1G13145	25.8681	28.0974	23.2474	16.3101
AT1G13150	2.01581	3.90649	4.56907	1.49532
AT1G13160	27.3643	27.0716	27.2187	3.37202
AT1G13170	28.8202	25.0005	17.3138	6.35119
AT1G13180	12.5599	12.5531	12.9927	4.94346
AT1G13190	21.2863	30.7792	40.6339	18.1582
AT1G13195	12.0484	13.1882	19.2969	7.91022
AT1G13200	0.0757356	0.252441	0	#N/A
AT1G13210	3.54058	3.64448	7.06095	25.2169
AT1G13220	9.91574	11.4365	14.8438	3.66831
AT1G13230	0.342476	0.0663397	0.0221306	0.020425
AT1G13245	9.3807	11.2001	7.65551	316.84
AT1G13250	6.14817	4.14159	3.57572	3.78392
AT1G13260	0.274877	2.63478	12.2007	65.872
AT1G13270	17.2782	14.3336	13.016	32.7936
AT1G13280	71.3009	76.6513	66.2069	43.0105
AT1G13300	0.350074	0.408023	1.30397	0.529193
AT1G13310	0.185911	0.172532	0.54052	0.0935365
AT1G13320	49.7743	46.3563	44.4194	27.0112
AT1G13330	13.6652	13.8919	11.1395	0.82883
AT1G13340	6.80184	26.5915	54.909	6.56743
AT1G13350	10.3527	13.7	13.5419	16.1299
AT1G13360	45.0334	58.2035	78.783	145.194
AT1G13370	1.32647	1.38354	1.57119	0.505573
AT1G13380	90.0255	98.6953	88.8942	24.9337
AT1G13390	53.0643	77.4149	70.5538	93.1002
AT1G13400	3.58855	1.66147	0.570046	0.02089
AT1G13410	2.61936	2.05025	2.46505	0.35999
AT1G13420	0.1102	0.0177594	0.0266779	0.0738109
AT1G13430	1.43928	0.953715	0.193605	0.0238105
AT1G13440	1227.77	1289.9	1349.32	712.121
AT1G13448	2.66547	3.1714	3.61211	12.4816
AT1G13450	22.2032	30.6559	33.8399	25.4237
AT1G13460	11.2708	10.6609	10.295	11.3848
AT1G13470	0.0521429	0.10089	2.3738	14.0589
AT1G13480	2.33251	6.89997	6.43493	0.0109753
AT1G13485	1.27082	0	0	#N/A
AT1G13490	0	0	0.0603365	0
AT1G13500	0.0239694	0	0.0140368	#N/A
AT1G13510	0.102478	0.0408372	0.0714953	#N/A
AT1G13520	0.942	2.34573	7.95832	1.63659
AT1G13530	1.45913	1.3003	1.99788	0.155106
AT1G13550	0.052238	0.0336906	0.126495	0.140026
AT1G13560	47.8049	46.3698	45.746	43.546
AT1G13570	40.3817	42.0762	31.2302	7.17647
AT1G13580	9.76219	9.4641	7.22218	4.77414
AT1G13590	95.6135	68.5262	24.3321	0.0497437
AT1G13600	0	0.0358469	0.081133	0.0496418
AT1G13609	7.02979	61.5805	55.7751	18.392
AT1G13610	4.76136	4.84675	2.26802	0
AT1G13620	365.175	275.443	77.4527	0.166868
AT1G13630	2.16887	2.12872	1.90133	0.416449
AT1G13635	0.103427	0.155196	0.233385	0.0921364
AT1G13640	28.7131	40.8976	29.7793	11.0605
AT1G13650	0.176846	0.0566771	0.256265	158.318
AT1G13660	0	0	6.05135e-05	0.0351976
AT1G13670	4.62458	5.02041	9.01373	0.0996202
AT1G13680	0.768217	0.421716	0.330565	0
AT1G13690	53.2387	47.2275	47.6309	23.4374
AT1G13700	2.39159	1.76823	3.04088	10.8898
AT1G13710	0.606747	0.52148	0.0756966	0.00776942
AT1G13730	30.9816	27.0595	29.5802	9.26404
AT1G13740	23.825	20.4195	11.7964	3.96271
AT1G13750	1.71139	1.41895	6.42569	17.6819
AT1G13760	0.1476	0	0	#N/A
AT1G13770	17.5244	20.089	18.6348	9.06391
AT1G13780	6.10098	5.07577	4.72378	3.57803
AT1G13790	4.85538	5.40428	4.25936	0.570128
AT1G13800	1.61231	2.07206	2.44357	0.101804
AT1G13810	16.4691	16.1664	16.6967	2.79483
AT1G13820	10.8392	11.1866	9.11486	57.655
AT1G13830	5.86831	1.25405	1.02818	0.868472
AT1G13860	11.3982	10.518	8.92292	5.11926
AT1G13870	18.5719	16.3942	17.2808	11.0804
AT1G13880	22.6137	27.9199	28.0215	14.8388
AT1G13890	0	0.0148203	0.0446534	#N/A
AT1G13900	9.09966	9.04354	8.74599	10.4892
AT1G13910	4.46478	7.34527	8.21211	7.80781
AT1G13920	1.83138	1.02527	1.63401	3.29252
AT1G13930	171.61	105.958	184.24	2079.83
AT1G13940	5.99884	6.80559	8.4417	4.65402
AT1G13950	25.8833	16.4528	19.9939	21.0533
AT1G13960	12.7931	19.9828	27.4273	14.1997
AT1G13970	10.1069	8.31709	4.61592	0.842245
AT1G13980	14.8325	19.9246	18.4896	6.50595
AT1G13990	64.0801	97.5465	129.151	116.184
AT1G14000	30.833	30.1029	38.891	34.6932
AT1G14010	74.0906	65.2067	58.1082	20.0392
AT1G14020	17.3911	14.7009	10.1529	4.73034
AT1G14030	5.15424	5.82349	5.39661	37.2849
AT1G14040	8.4281	10.1123	10.2318	2.60321
AT1G14060	76.8262	81.0002	92.2117	3.59879
AT1G14070	1.73435	3.18422	3.54017	1.93382
AT1G14080	21.4524	5.85005	2.73763	0.0314179
AT1G14090	2.26129	3.12411	4.73882	0.612074
AT1G14120	0.507111	0.145257	0.586472	0.86782
AT1G14130	15.4299	16.7263	65.823	5.6394
AT1G14140	14.753	14.6574	13.3518	8.61398
AT1G14150	0.067066	0.0498446	0.32569	231.895
AT1G14170	37.9796	22.329	16.3863	5.04682
AT1G14180	9.45796	7.56119	6.89243	0.92792
AT1G14185	0.0183689	0	0	0.0987533
AT1G14190	0.730866	0.194404	0.218815	0.692608
AT1G14200	9.73951	5.76584	15.9844	19.6211
AT1G14205	3.98903	2.48791	3.48902	8.39233
AT1G14210	160.75	118.656	100.147	11.5656
AT1G14220	0.167168	0.0355734	0	0
AT1G14230	14.3013	17.6016	20.0215	9.22399
AT1G14240	5.69355	7.61125	7.91558	0.059034
AT1G14250	0.00124106	0.00035103	0.385181	186.772
AT1G14260	4.51249	4.86168	6.3134	0.250444
AT1G14270	7.3326	5.78796	3.69326	52.6127
AT1G14280	0.148586	0.143987	0.123477	59.8461
AT1G14290	41.6812	33.0094	27.1678	25.9326
AT1G14300	38.3458	48.1078	47.86	5.36532
AT1G14310	20.3902	20.9635	18.7918	24.1229
AT1G14320	1350.29	1071.86	991.971	161.117
AT1G14330	9.76173	10.3094	14.9586	4.30717
AT1G14340	16.5415	15.6235	19.1533	21.8935
AT1G14345	15.9241	12.651	8.89869	142.294
AT1G14350	36.68	32.0955	31.9685	4.1958
AT1G14360	39.1172	35.3189	37.0221	10.4709
AT1G14370	3.96066	4.45586	8.76411	11.2439
AT1G14380	21.0161	16.453	17.6593	12.7143
AT1G14390	9.44496	8.247	4.3201	0.0683036
AT1G14400	195.2	224.733	225.28	170.029
AT1G14410	34.1228	31.6476	27.3702	12.675
AT1G14430	0.538892	0.328278	0.253804	0.326936
AT1G14440	1.46034	1.00659	0.146207	2.94375
AT1G14450	148.775	119.773	112.26	109.849
AT1G14455	0.140029	0.200159	0.0336289	0.24634
AT1G14460	4.45668	4.18751	4.51892	2.90327
AT1G14480	5.07291	5.81733	7.19005	0.822539
AT1G14490	5.20013	3.77746	2.53118	1.01457
AT1G14500	0.176248	0.0162444	0.0121967	0
AT1G14510	102.7	101.447	103.652	24.3671
AT1G14518	0.464035	0.0421685	0.0318639	#N/A
AT1G14520	187.591	26.359	10.5276	7.98423
AT1G14530	28.3844	25.2847	15.899	3.98229
AT1G14540	0.027392	2.41922	0.901873	0.0978557
AT1G14550	0.0361271	0.626927	0.174634	0
AT1G14560	13.9513	15.001	13.1647	10.1407
AT1G14570	61.1758	61.2372	58.3754	31.4448
AT1G14580	1.94302	0.559679	0.191716	13.0566
AT1G14590	10.6126	11.4209	9.1316	6.44228
AT1G14600	4.65841	3.90415	4.63323	5.99127
AT1G14610	62.7037	64.5367	76.4379	16.8326
AT1G14620	119.772	131.077	126.862	5.29228
AT1G14630	42.5342	24.7709	69.52	1.23302
AT1G14640	2.61911	4.59361	6.06946	2.82422
AT1G14650	34.4272	43.5746	50.1352	17.4045
AT1G14660	4.14047	4.50432	5.2218	4.84927
AT1G14670	73.4837	69.0643	68.6888	19.3789
AT1G14680	3.47856	5.26498	6.06765	0.23642
AT1G14685	53.059	49.2596	45.5674	17.3519
AT1G14686	0.236774	0.0543927	0.114503	0.0301393
AT1G14687	5.08153	5.1146	4.79599	1.63629
AT1G14688	0.330099	0.730298	0.744694	0.0269981
AT1G14690	32.8311	39.5071	39.5032	20.8897
AT1G14700	0.399428	0.497956	1.00581	13.0528
AT1G14710	67.3489	59.5975	64.5956	13.1547
AT1G14720	47.3814	40.6719	30.8462	32.0825
AT1G14730	0.920987	1.34112	4.82989	1.06655
AT1G14740	48.9233	79.224	75.8802	18.3901
AT1G14750	2.12862	1.84375	1.01537	0.132474
AT1G14755	0.432444	0.273203	0.0414151	#N/A
AT1G14760	6.07074	3.039	0.293219	0
AT1G14770	10.8537	11.2915	9.80036	2.72456
AT1G14780	1.1633	0.992255	2.18292	0.229153
AT1G14790	2.64984	4.33036	6.31239	5.09296
AT1G14810	57.4424	64.1401	64.7799	25.9278
AT1G14820	57.2897	42.8346	34.7719	17.9801
AT1G14830	57.1546	52.3901	51.884	17.8156
AT1G14840	10.7803	7.44256	5.16874	10.3603
AT1G14850	15.4868	18.5376	19.308	2.18936
AT1G14860	2.94011	7.97077	5.32846	0.347997
AT1G14870	39.9463	125.032	150.672	6.55633
AT1G14880	0	0	0.0700045	55.8628
AT1G14890	56.1449	132.562	109.651	4.29899
AT1G14900	134.573	118.451	111.429	3.1313
AT1G14910	26.1756	34.376	32.0147	14.4211
AT1G14920	16.1597	21.0554	12.4582	19.3428
AT1G14930	8.18405	3.57067	1.1376	0.208945
AT1G14940	387.482	77.428	11.8982	0
AT1G14950	122.045	18.0559	2.98421	0
AT1G14960	0.166844	0.266293	0.0267847	#N/A
AT1G14970	20.5494	19.0269	13.037	1.55576
AT1G14980	715.762	578.494	493.994	46.0688
AT1G14990	31.2037	25.3536	23.6766	15.726
AT1G15000	7.00383	5.79662	7.25967	4.47419
AT1G15002	4.07683	1.67853	1.65447	0.23235
AT1G15010	0.157752	1.39885	1.47509	2.35156
AT1G15015	0	0.0137086	0	0.189875
AT1G15020	9.53326	11.3332	10.046	8.82342
AT1G15030	17.1891	12.7853	13.6498	28.699
AT1G15040	0.993634	0.80704	1.4326	1.55501
AT1G15050	2.8315	0.57214	0.781383	0.210102
AT1G15060	11.5552	10.9566	11.5087	19.3631
AT1G15080	10.5918	5.62426	6.38894	2.65343
AT1G15090	418.295	0	0	#N/A
AT1G15100	27.8821	28.4572	40.9361	15.2781
AT1G15110	25.7827	27.4083	28.3715	4.06233
AT1G15120	492.303	383.149	409.595	182.759
AT1G15125	1.7521	1.25282	2.07175	379.182
AT1G15130	49.4686	47.3693	44.3703	22.2766
AT1G15140	19.6289	15.9795	14.9174	67.0881
AT1G15150	1.05489	2.09589	0.911554	0.99213
AT1G15160	9.42641	4.16116	2.74395	0.730174
AT1G15165	2.31876	2.03518	1.92779	3.62019
AT1G15170	44.7082	52.7491	37.2567	9.38396
AT1G15175	1.56494	0.882506	0.508738	6.68651
AT1G15180	9.09198	3.5474	1.17672	22.5782
AT1G15190	3.60708	6.99025	5.08145	0.549736
AT1G15200	218.995	234.444	224.552	68.1173
AT1G15210	2.70863	1.95154	1.93398	0.00298662
AT1G15215	21.662	22.1605	17.7193	10.9458
AT1G15220	9.09336	9.59928	8.86568	6.04046
AT1G15230	8.03484	7.45831	5.74035	4.14206
AT1G15240	13.6118	13.9633	14.7881	13.2988
AT1G15250	147.043	152.916	125.477	12.6955
AT1G15260	2.81541	1.1312	0.496056	91.7644
AT1G15270	788.627	600.579	629.581	396.885
AT1G15280	40.6755	47.199	46.3833	25.0178
AT1G15290	8.95847	7.66963	6.56024	51.6085
AT1G15300	3.61783	2.88468	2.04971	0.670677
AT1G15310	22.3116	16.1987	15.0342	2.1795
AT1G15320	0.120137	0.116065	0.0872127	0.0403048
AT1G15330	25.3643	33.6599	6.57158	0.0760093
AT1G15340	82.4468	89.9896	104.076	103.134
AT1G15350	45.5742	53.3292	46.886	33.5411
AT1G15370	85.0616	79.5615	73.6116	48.1304
AT1G15380	3.43777	4.40804	12.2469	0.930754
AT1G15385	138.896	62.0743	29.8674	0
AT1G15390	26.0355	30.092	27.3742	19.0022
AT1G15400	44.586	66.7505	70.1793	82.4599
AT1G15405	80.8744	100.381	102.658	17.3057
AT1G15410	6.50407	6.09626	5.58842	17.5989
AT1G15415	12.4003	45.2826	29.2521	4.12364
AT1G15420	90.2853	130.222	123.784	6.64687
AT1G15430	27.148	30.629	32.6081	5.94906
AT1G15440	25.9472	31.2383	32.1148	1.48548
AT1G15460	0.591823	0.53684	0.408732	#N/A
AT1G15470	18.9167	15.2869	11.537	8.51916
AT1G15480	24.6988	24.159	23.7954	0.992298
AT1G15490	7.45349	8.14655	8.61061	3.53622
AT1G15500	141.74	143.681	98.4204	61.6443
AT1G15510	2.33701	2.2148	1.98902	1.19993
AT1G15520	0.496727	0.589954	2.5068	0.509868
AT1G15530	2.11974	1.90843	2.69143	5.87009
AT1G15540	0	0.163517	0.164024	#N/A
AT1G15550	0.423304	0.315749	0.627973	2.27362
AT1G15560	0.0192704	0	0	#N/A
AT1G15570	21.7806	19.5919	15.6642	0.415314
AT1G15580	12.1479	11.2436	9.26367	2.42501
AT1G15600	0.026703	0	0.0260414	#N/A
AT1G15610	0.0962833	0.0446581	1.13126	#N/A
AT1G15620	0.200892	0.0259702	0.291373	0
AT1G15630	0.382005	0.297257	2.15629	#N/A
AT1G15640	1.11666	1.08853	3.24148	#N/A
AT1G15660	20.8489	15.4765	15.2277	2.82383
AT1G15670	55.4629	64.9747	61.5739	3.43057
AT1G15690	188.296	159.087	161.55	219.474
AT1G15700	9.44436	10.379	10.3067	2.27427
AT1G15710	16.3342	12.2029	10.8786	8.83404
AT1G15720	5.42402	5.92921	5.79646	0.709914
AT1G15730	8.77778	6.80943	5.40091	43.0015
AT1G15740	24.4842	31.8124	35.9274	87.601
AT1G15750	53.6124	67.0116	75.2101	22.1662
AT1G15760	4.46643	4.3255	4.48393	0.213593
AT1G15770	0.362	0.615989	0.68386	0.0715346
AT1G15772	0.368172	1.86415	4.19141	0
AT1G15780	11.5418	11.6479	15.5698	11.6032
AT1G15790	7.05677	8.23061	29.4963	9.395
AT1G15800	15.345	23.4686	26.1207	3.5034
AT1G15810	39.4644	31.0866	29.3048	9.90437
AT1G15820	57.8305	40.3785	37.436	6774.27
AT1G15825	28.4206	8.02038	1.43364	8.26472
AT1G15830	16.5719	4.6874	1.28326	20.565
AT1G15840	0.57296	0.392521	0	0
AT1G15860	46.293	47.898	53.9572	34.7948
AT1G15870	14.8734	15.037	14.2271	0.157682
AT1G15880	39.6655	42.5823	44.5531	38.5401
AT1G15885	11.5121	9.1486	8.07434	18.7939
AT1G15890	0	0.175158	0.0777538	3.00298
AT1G15900	2.18914	2.48827	1.90896	0.789045
AT1G15910	52.8139	51.3775	40.8115	5.28319
AT1G15920	24.7758	31.9359	30.2533	14.0535
AT1G15930	610.538	574.041	529.754	62.0552
AT1G15940	28.7438	33.354	34.4314	6.85448
AT1G15950	47.8386	48.1286	69.9883	81.1805
AT1G15960	29.2842	20.7056	25.1729	27.0017
AT1G15970	16.2347	14.1067	14.41	7.23603
AT1G15980	0.431979	0.299077	0.578422	279.153
AT1G15990	0	0.00474087	0	0.0722606
AT1G16000	147.093	133.113	84.5455	9.29626
AT1G16010	26.4994	28.1862	26.167	25.3773
AT1G16020	22.237	22.1284	11.5978	9.24775
AT1G16022	0	0.0602882	0.18304	0
AT1G16025	1.01037	0.725745	0.874939	0.286925
AT1G16030	7.71901	9.8937	51.0581	2.39119
AT1G16040	27.7127	34.8515	33.4603	11.8938
AT1G16060	4.15262	5.16797	5.72715	10.0283
AT1G16070	22.9422	15.9715	11.3643	0.16505
AT1G16080	26.2306	23.6588	22.7381	168.423
AT1G16090	2.01603	3.05651	2.31928	3.97555
AT1G16110	0.419692	0.656401	3.15193	7.17402
AT1G16120	0.0141866	0.0551253	0.110179	0
AT1G16130	0.132341	0.163744	0.216162	0.864377
AT1G16140	0	0.0145178	0	#N/A
AT1G16150	0	0.0257018	0.0513625	0.0296785
AT1G16160	1.49085	2.55946	0.977518	0.0327457
AT1G16170	23.7224	18.6407	12.9542	23.1076
AT1G16180	102.257	111.514	127.017	105.393
AT1G16190	55.5792	50.542	40.578	8.6158
AT1G16210	75.9337	70.5306	82.1691	65.1971
AT1G16220	17.7026	15.5951	14.922	0.482121
AT1G16230	0.0700147	0.0222399	0.0336289	0
AT1G16240	74.4038	103.598	118.323	69.1954
AT1G16250	6.89123	8.88306	9.67502	7.35679
AT1G16260	0.861177	0.688963	6.58644	12.4508
AT1G16270	17.5775	15.3355	18.0776	6.47682
AT1G16280	15.8554	15.9466	14.5489	5.31317
AT1G16290	0.157686	0.0955167	0.164428	0.010077
AT1G16300	27.5883	28.0229	27.0766	1.67892
AT1G16310	1.56589	1.0486	3.04638	2.29939
AT1G16320	12.2277	13.6473	17.3322	79.0874
AT1G16330	20.623	14.7914	14.1952	0.074762
AT1G16340	27.5367	27.568	25.1603	10.239
AT1G16350	78.0172	92.5795	82.948	10.2242
AT1G16360	0.94006	1.92464	2.78798	0.153108
AT1G16370	0.10875	0.11722	0.263738	0.341075
AT1G16390	0.0885527	0.0400948	0	0.715438
AT1G16400	0.016807	0.0706853	0.0489245	5.73391
AT1G16410	0	0.0102643	0.223163	223.762
AT1G16420	0.0983797	0.0396768	0.142978	0.538706
AT1G16430	27.2957	26.1633	23.1359	10.8549
AT1G16440	0.308556	0.132923	0.0199456	0.046042
AT1G16445	1.44295	1.74393	1.81752	2.70788
AT1G16460	52.6526	57.6842	52.5141	60.5626
AT1G16470	154.821	138.39	123.393	50.796
AT1G16480	1.94877	1.6636	1.7709	0.414351
AT1G16489	0.478543	0.785008	0.683411	0.569043
AT1G16490	5.12073	3.04697	2.12128	1.25659
AT1G16500	3.409	2.54662	7.1597	7.66892
AT1G16510	0.942604	2.66907	1.38547	5.93704
AT1G16515	4.17817	2.04619	1.11034	4.43447
AT1G16520	66.0191	56.2907	58.6645	2.08422
AT1G16530	1.64875	2.21802	2.4385	0.43107
AT1G16540	8.18874	11.5222	14.3469	3.73091
AT1G16550	0	0.110147	0	0
AT1G16560	53.223	52.2341	48.0984	23.4971
AT1G16570	21.976	21.0388	20.322	7.37392
AT1G16590	16.0108	11.5478	8.95886	7.17625
AT1G16610	68.5373	57.0636	60.1905	19.7834
AT1G16620	0.634618	0.567567	0.922652	0.37551
AT1G16630	9.35253	6.31569	5.93046	0.119886
AT1G16635	1.86018	1.8034	1.25763	0.202037
AT1G16640	7.80836	5.37911	6.80876	1.65784
AT1G16650	9.63212	10.9898	11.4807	5.44462
AT1G16670	8.34072	11.1672	14.4633	8.91463
AT1G16680	16.1408	20.0714	19.5456	10.4001
AT1G16690	6.80707	6.96518	6.0103	3.7267
AT1G16700	87.6929	57.1764	54.6567	52.3944
AT1G16705	0.140645	0.285193	0.11308	0.145465
AT1G16710	10.2312	13.3828	14.7943	10.0284
AT1G16720	24.7159	17.8466	11.8512	248.075
AT1G16730	20.3245	6.92103	2.1809	51.5731
AT1G16740	168.42	122.765	97.0751	40.0554
AT1G16750	3.02869	0.516862	0.0968862	4.2746
AT1G16760	0.0136203	0.00441127	0	0
AT1G16770	29.1178	7.98365	2.36568	0.275573
AT1G16780	12.6461	12.7454	7.89812	4.64503
AT1G16790	23.9063	20.0923	15.6069	10.5545
AT1G16800	2.96809	3.89762	4.50937	0.859092
AT1G16810	171.086	179.672	169.124	107.813
AT1G16820	9.98538	11.658	8.80101	7.12498
AT1G16825	12.5365	11.0176	8.94368	7.54164
AT1G16830	2.83993	3.59164	3.21195	0.214705
AT1G16840	82.8136	91.6189	92.4065	80.4345
AT1G16850	122.609	113.256	32.5281	4.8851
AT1G16858	22.3103	22.5145	20.8708	11.0961
AT1G16870	36.1247	33.2067	31.6396	6.67737
AT1G16880	14.4362	11.3816	19.1405	421.48
AT1G16890	329.277	353.931	388.881	158.159
AT1G16900	20.4241	20.2476	19.7955	7.1905
AT1G16905	11.1968	2.14997	0.457824	0.0105628
AT1G16910	0.0380958	0.0244682	0.0184082	0.0169464
AT1G16916	32.6377	33.7403	32.1753	25.1858
AT1G16920	103.039	102.931	71.1345	9.70625
AT1G16930	2.24638	1.3829	1.53379	3.85508
AT1G16950	0	0.264164	0.399793	#N/A
AT1G16960	0.455608	0.16351	0.0548587	27.5491
AT1G16970	20.0468	18.7283	18.1187	4.62018
AT1G17010	7.07846	1.07947	0.140932	#N/A
AT1G17020	4.13003	9.12086	17.1858	3.40178
AT1G17030	0.732768	0.648242	0.458204	0.27636
AT1G17040	5.07489	5.31049	5.15281	4.00901
AT1G17050	18.4554	20.3997	22.3556	63.7717
AT1G17060	25.7623	21.5195	37.01	1.25768
AT1G17070	8.02873	8.71515	8.95235	2.76487
AT1G17080	87.488	80.7128	84.7293	83.5146
AT1G17090	13.817	10.8392	10.666	3.7982
AT1G17100	115.911	34.6595	17.0292	80.7575
AT1G17110	18.5756	21.1441	21.8704	16.351
AT1G17120	10.6326	11.5196	13.0777	13.1459
AT1G17130	49.9367	46.5265	42.7064	27.4993
AT1G17140	28.0975	24.6924	34.8108	24.5041
AT1G17145	22.5383	27.2971	29.7982	23.3353
AT1G17147	0.91691	0.918404	2.81153	11.6923
AT1G17150	0.0276563	0.00891365	0	0
AT1G17160	16.4549	14.3323	12.8308	22.7349
AT1G17170	79.5551	96.2366	153.572	2.76148
AT1G17180	48.582	39.3831	33.4687	0.0930248
AT1G17190	17.031	12.3776	10.4832	1.50544
AT1G17200	15.189	15.4221	22.1965	81.394
AT1G17210	26.1711	33.0293	38.5219	14.8026
AT1G17220	18.049	15.5069	13.7884	199.686
AT1G17230	1.93936	1.47705	1.05701	1.56657
AT1G17232	0.461256	0.638505	0.853966	1.1875
AT1G17235	0.679263	0.209526	0.314766	#N/A
AT1G17240	1.14322	0.753471	0.674398	0.803523
AT1G17250	1.32495	1.91109	1.75055	2.59908
AT1G17255	0.0593141	0.189147	0.134468	0.239895
AT1G17260	0.246777	0.452202	0.35438	0.573602
AT1G17270	4.42869	5.58299	4.24546	3.09051
AT1G17280	67.6418	74.4332	70.066	59.533
AT1G17285	8.25928	9.81564	4.60191	0.068979
AT1G17290	145.387	220.343	228.716	89.0944
AT1G17300	0	0.0175194	0.052859	0
AT1G17310	3.57256	2.42959	2.40705	#N/A
AT1G17330	18.5777	19.486	22.1982	17.7432
AT1G17340	2.29314	1.65118	1.54847	8.93548
AT1G17345	1.11785	0.760622	0.381996	#N/A
AT1G17350	37.4942	39.6839	33.0577	8.45636
AT1G17360	17.1983	15.6957	16.0992	33.6301
AT1G17370	70.5315	90.4	82.8174	50.5345
AT1G17380	0.161322	0.581398	1.90409	5.31843
AT1G17390	0.00944544	0	0.0079504	0.00239028
AT1G17400	14.4809	30.872	10.0007	0.0295009
AT1G17410	15.3922	21.7744	19.8954	7.87908
AT1G17420	0.15441	0.180242	0.330026	6.67429
AT1G17430	69.2328	16.855	7.04115	8.00454
AT1G17440	22.2906	24.49	30.9861	24.4859
AT1G17450	4.07626	3.2602	3.2384	3.13918
AT1G17455	12.1933	11.9879	14.1166	12.36
AT1G17460	14.2604	16.0206	13.8166	2.31959
AT1G17470	82.3598	96.4894	77.0505	42.5605
AT1G17480	15.0705	10.2919	14.9417	2.07535
AT1G17490	91.4731	82.6246	64.2956	37.5598
AT1G17500	10.6169	12.2461	14.3025	4.3395
AT1G17510	51.6574	48.523	36.8971	10.9344
AT1G17520	20.1038	30.081	34.2654	9.38262
AT1G17530	83.2924	165.627	167.817	27.4725
AT1G17540	0.0238716	0.0541514	0.0231844	0.0375186
AT1G17550	22.9259	22.126	23.8479	24.2846
AT1G17560	38.4123	34.467	37.3987	1.11655
AT1G17580	8.66327	9.48994	11.3224	6.05154
AT1G17590	8.03706	12.5302	15.9537	3.64039
AT1G17600	0.0736551	0	0.578449	0.810317
AT1G17610	0.177699	0.143452	0.484447	4.47189
AT1G17615	0	0.0190274	0.114366	0.0131798
AT1G17620	31.4108	30.4816	26.5089	17.3573
AT1G17630	2.24283	2.11048	2.16039	0.387869
AT1G17640	3.0044	3.58958	3.89553	3.43841
AT1G17650	16.5245	15.8327	12.6031	22.6528
AT1G17665	9.53244	10.2401	10.212	0
AT1G17680	12.866	15.1278	18.2283	8.25659
AT1G17690	20.7106	24.4449	25.4825	3.91753
AT1G17710	0.310745	0.120042	2.91686	19.5112
AT1G17720	46.8273	47.5644	45.7087	19.3789
AT1G17730	46.424	37.6101	43.9532	40.8534
AT1G17744	0	0.0216812	0.0489008	0.0600685
AT1G17745	6.06028	7.8091	29.3068	11.9639
AT1G17750	0.625741	0.878663	1.46372	0.570629
AT1G17760	13.6682	14.7622	14.7872	8.82261
AT1G17780	10.2789	11.6375	20.0532	17.6482
AT1G17790	7.88702	8.17473	7.97366	5.58673
AT1G17810	399.523	170.312	61.4352	0.0255772
AT1G17820	6.35545	6.57624	6.10134	6.54064
AT1G17830	7.16368	4.53806	4.52309	2.10191
AT1G17840	12.0542	5.42985	9.84039	20.1067
AT1G17850	10.6523	11.365	9.84698	11.9651
AT1G17860	90.3405	44.1889	26.9313	18.9927
AT1G17870	5.87421	5.75032	5.96394	2.10638
AT1G17880	483.928	381.444	356.659	97.4437
AT1G17890	115.144	54.7668	41.3667	18.0127
AT1G17920	4.46086	4.22861	3.27728	0.752831
AT1G17930	17.2685	18.1842	17.061	6.12035
AT1G17940	7.0734	6.39131	6.79101	7.15862
AT1G17950	0.33175	0.951761	1.08004	0.0673032
AT1G17960	6.00624	6.70658	3.9556	0.184321
AT1G17970	3.08596	2.97266	2.87632	25.5776
AT1G17980	15.0335	16.4676	17.8701	12.0044
AT1G17990	7.94993	1.13752	1.75074	21.0389
AT1G18000	0.558444	0.34043	0.372791	27.2376
AT1G18010	0.597707	0.362551	0.406626	28.2081
AT1G18020	20.6445	4.07291	3.40655	36.4067
AT1G18030	11.3722	12.3942	13.1019	10.3271
AT1G18040	13.7232	10.7269	11.7128	3.06525
AT1G18050	0	0.0134129	0	0.0371564
AT1G18060	19.019	15.0608	10.4314	247.029
AT1G18070	103.272	102.905	104.212	40.1766
AT1G18075	19.6236	23.6714	14.4322	4.64778
AT1G18080	669.107	525.693	503.363	68.3416
AT1G18090	4.18558	3.40784	2.81322	1.78896
AT1G18100	83.3567	31.3103	9.60192	2.11747
AT1G18120	0.0172418	0.0111543	0	0
AT1G18140	0.163047	0.147682	0.0790906	0.00730821
AT1G18150	13.1911	9.30227	9.4882	37.0273
AT1G18160	13.6566	18.3437	21.2576	14.7776
AT1G18170	4.48024	3.62298	2.18959	63.5323
AT1G18180	26.4661	18.5144	10.9217	2.07484
AT1G18190	20.4516	19.9817	20.8735	7.22829
AT1G18200	0.359534	0.248183	0.741677	3.49878
AT1G18210	136.744	117.51	111.853	45.4352
AT1G18230	0	0.0194563	0	0
AT1G18240	0.214157	0.139899	0.258518	0.0931871
AT1G18250	422.827	321.199	210.956	0.962952
AT1G18260	36.8773	44.9285	40.4158	24.2622
AT1G18265	75.1361	125.949	48.2852	17.8077
AT1G18270	9.34958	8.88414	9.28263	12.1405
AT1G18280	0.623746	0.230342	0.0462826	#N/A
AT1G18290	0.470245	0.499842	0.559528	0
AT1G18300	2.21622	4.23778	4.2418	4.03782
AT1G18320	14.4245	13.1747	10.0522	0.479786
AT1G18330	13.4193	19.8164	23.5525	41.5095
AT1G18335	10.2697	11.3869	10.6025	5.9583
AT1G18340	15.7446	14.0226	10.9014	8.07503
AT1G18350	0	0.0201583	0.0151497	0.0698139
AT1G18360	9.01682	8.81219	7.43912	29.1098
AT1G18370	27.3157	18.0553	17.2225	0.174934
AT1G18382	0	0.752562	2.05888	1.43291
AT1G18390	1.63796	1.44465	1.92721	4.79295
AT1G18400	0.373838	0.426252	0.197216	1.21122
AT1G18410	0.40456	0.301386	0.364536	0.0436446
AT1G18415	1.29394	1.15574	1.13542	0.447442
AT1G18420	2.78668	2.57642	2.66965	1.0536
AT1G18440	12.1554	12.6698	11.3626	13.5435
AT1G18450	65.114	81.922	77.1271	16.0261
AT1G18460	24.2217	22.2969	14.724	21.7771
AT1G18470	22.0703	26.6059	37.7757	42.7447
AT1G18480	22.6424	23.6631	30.5648	8.22263
AT1G18485	1.06069	1.01264	1.30505	3.2876
AT1G18490	9.62889	8.94365	8.42837	10.1383
AT1G18500	51.5365	51.4999	53.8218	60.2925
AT1G18510	0.0526573	0	0.025372	0
AT1G18520	0.0318371	0.0512262	0	#N/A
AT1G18530	0	0.0599013	0	0.290207
AT1G18540	1061.39	800.126	729.11	72.625
AT1G18550	8.79108	6.6973	6.36965	0.762922
AT1G18560	2.96207	2.82239	2.7243	2.10486
AT1G18570	3.01836	4.80932	18.6713	13.3184
AT1G18580	9.35263	11.7022	11.7375	6.09656
AT1G18590	2.07074	3.90059	5.93786	49.2827
AT1G18600	16.5011	12.2909	11.8555	12.9487
AT1G18610	15.0659	13.9687	13.5076	6.2672
AT1G18620	7.80278	7.35819	6.11241	60.4517
AT1G18630	32.6578	29.0567	29.7485	8.16701
AT1G18640	32.1804	28.5882	25.9671	29.3891
AT1G18650	51.6465	43.3166	27.1335	26.0219
AT1G18660	39.1025	31.6257	29.7165	42.6838
AT1G18670	32.062	20.4839	22.7263	3.65659
AT1G18680	9.90665	9.42619	10.8658	11.8741
AT1G18690	13.041	17.8035	17.4503	13.56
AT1G18700	22.5753	27.7958	27.3476	12.9319
AT1G18710	0.0605728	0.0585148	0.0879375	6.4785
AT1G18720	107.604	88.175	90.4907	152.121
AT1G18730	4.44703	3.27846	2.60691	366.996
AT1G18735	0.106374	0.233636	0.0507485	4.85032
AT1G18740	16.0482	24.5037	20.1439	25.9129
AT1G18745	28.865	32.5308	31.2859	6.91415
AT1G18750	3.75267	4.37992	4.89686	6.80048
AT1G18773	2.54128	2.95998	2.82806	15.8645
AT1G18800	107.805	111.255	105.226	8.70257
AT1G18810	0	0.0513129	0.132039	44.2605
AT1G18830	0.177993	2.50628	2.36798	0.205008
AT1G18835	0.446847	0.0677625	0.104752	0.0937827
AT1G18840	45.5691	35.3724	24.1381	4.25249
AT1G18850	35.7522	39.5569	39.778	2.38797
AT1G18860	0.222124	0.186487	0.484447	0.357751
AT1G18870	0.0364124	0	0.00883157	1.58352
AT1G18880	0.145711	0.0890614	0.518472	1.63327
AT1G18890	18.6877	19.2086	21.56	9.40997
AT1G18900	9.41274	9.51563	9.16451	3.32092
AT1G18910	1.36266	3.87556	4.05076	1.00052
AT1G18940	0.853149	0.268962	0.117956	0.809684
AT1G18950	21.7129	24.3117	24.2938	8.94858
AT1G18960	0.134348	0.572556	0.665976	0.014965
AT1G18970	0.0449693	0	0.499131	0.0598644
AT1G18980	0.786696	1.27447	2.07636	0.225776
AT1G18990	0.0367613	0.0475453	0.383339	0.370559
AT1G19000	90.4403	95.342	107.679	284.625
AT1G19010	6.3597	5.06591	7.40354	7.9335
AT1G19020	3.82286	14.6447	29.278	14.6441
AT1G19025	2.22184	1.78034	2.28198	0.83694
AT1G19050	15.9492	23.4775	20.8437	15.3565
AT1G19060	0.124371	0.0398943	0.0600588	0
AT1G19070	0	3.2977	3.73344	0.0406731
AT1G19080	23.7561	27.8132	23.7335	10.5319
AT1G19100	17.156	16.0829	13.6011	4.84403
AT1G19110	31.7166	32.5703	28.9348	20.9705
AT1G19115	104.747	103.042	52.5214	0.159653
AT1G19120	113.275	113.52	84.3998	33.129
AT1G19130	87.6156	83.1455	82.931	39.7783
AT1G19140	48.4488	37.6047	26.3838	13.548
AT1G19150	0.362241	0.148321	0.302633	222.901
AT1G19160	0.130228	0.272359	0.645677	0.232182
AT1G19170	9.35398	9.01075	9.02194	7.47169
AT1G19180	21.9756	27.1783	62.1373	23.4016
AT1G19190	0.863532	1.28083	2.20857	0.687739
AT1G19200	2.7168	2.42354	4.63567	10.0684
AT1G19210	0.0534371	0.136564	0.142405	0.330969
AT1G19220	15.9602	19.7991	22.1331	11.0993
AT1G19230	6.79468	3.28816	2.19406	0.153884
AT1G19240	24.7222	30.6991	27.2185	10.7171
AT1G19250	2.12266	2.96344	32.7083	0.106165
AT1G19260	0.01341	0.00868696	0.0102964	0.278384
AT1G19270	9.51428	12.123	15.5405	8.78497
AT1G19290	6.05964	6.9811	6.70223	1.14067
AT1G19300	5.30874	4.05622	2.3357	5.97297
AT1G19310	11.6637	14.1114	15.1449	33.5469
AT1G19320	0	0.0266091	0	0.0184612
AT1G19330	15.5627	12.2178	14.0196	14.0504
AT1G19340	4.81591	4.97422	5.73815	2.91484
AT1G19350	32.5853	33.1763	43.4702	55.1711
AT1G19360	36.4946	34.2166	33.8946	15.7501
AT1G19370	4.59338	7.06058	7.79934	2.94968
AT1G19373	0	614.241	0	0
AT1G19376	0	282.08	366.622	0
AT1G19380	24.8336	23.0283	15.9798	4.92159
AT1G19390	0	0.00846234	0	#N/A
AT1G19394	6.60708	7.38609	9.29446	10.5967
AT1G19396	16.7705	38.0391	39.7246	10.2865
AT1G19397	9.48096	10.3061	10.9271	12.225
AT1G19400	11.8182	15.1418	18.3103	78.9158
AT1G19410	0.777819	1.19258	1.15493	0.292959
AT1G19415	0.0831294	0.0267922	0.0939113	0.0371174
AT1G19420	0.171603	0.0953213	0.374969	0.166168
AT1G19430	13.6797	12.7524	13.1761	7.90636
AT1G19440	28.937	19.4389	15.3372	5.99143
AT1G19450	17.2894	11.2579	7.40542	90.0923
AT1G19460	0	0.0428484	0.0152642	#N/A
AT1G19470	0	0.00866522	0.0886877	0.0120048
AT1G19480	3.50472	0.947664	1.57044	3.68983
AT1G19485	13.3364	18.8037	19.5282	10.5407
AT1G19490	19.0303	22.3903	10.9551	2.39841
AT1G19500	0	0.0709487	0.0357855	0.229197
AT1G19510	0.275351	0.0218748	0.264567	20.5349
AT1G19520	23.551	20.1796	22.2824	3.83016
AT1G19530	174.416	484.899	452.57	0.825108
AT1G19540	9.35912	14.8351	8.30088	0.922527
AT1G19550	0.539663	0.596474	0.667505	2.08797
AT1G19560	0.162266	0.0315037	0.133847	0.0291012
AT1G19570	201.433	114.404	107.936	705.391
AT1G19580	36.7973	33.6149	32.3402	23.0229
AT1G19600	70.9222	81.2285	67.161	19.1706
AT1G19610	26.1741	101.27	26.7994	2.89984
AT1G19620	0.0366819	0.0471432	0.124108	0.375492
AT1G19630	19.4653	19.4667	5.62299	0.67457
AT1G19640	10.2327	0.49058	0	5.98079
AT1G19650	15.3868	14.3024	9.17831	23.0664
AT1G19660	11.1534	12.8369	32.3178	393.676
AT1G19670	0.345746	0.160953	0.575444	452.164
AT1G19680	22.0095	28.027	26.3426	17.5922
AT1G19690	18.2358	18.4216	13.2604	9.74903
AT1G19700	3.06176	2.0682	4.17345	33.3406
AT1G19710	20.6724	19.3884	16.6342	6.33999
AT1G19715	6.56633	5.29439	4.97753	57.877
AT1G19720	1.16116	0.538745	0.237322	7.83331
AT1G19730	61.925	56.9625	52.1179	32.0454
AT1G19740	19.3878	15.1279	15.7388	229.179
AT1G19750	1.60566	1.39697	1.78798	0.2228
AT1G19770	18.7665	26.8912	40.6418	79.2451
AT1G19780	0.0823087	0.0932986	0.805783	0.00615629
AT1G19790	3.67003	5.90251	11.941	0.0188871
AT1G19800	23.436	20.922	20.2273	26.1031
AT1G19810	0	0.0064575	0	0.00894709
AT1G19830	0.420442	0.722138	0.12663	0.0465157
AT1G19835	25.1852	21.4143	18.1699	16.0183
AT1G19840	29.7076	26.9447	27.9132	1.25032
AT1G19850	107.854	132.309	91.1521	1.678
AT1G19860	16.0923	16.5293	13.6124	10.3754
AT1G19870	30.8831	37.4506	42.6303	15.1884
AT1G19880	42.8662	46.0056	47.2936	12.0013
AT1G19890	0	0	0.0295038	0
AT1G19900	0	0.00555059	0.0166488	#N/A
AT1G19910	243.034	206.474	182.469	258.591
AT1G19920	55.5089	52.879	45.607	40.4879
AT1G19940	0.265987	0.143372	0.0516093	0.278114
AT1G19950	9.68867	8.37602	7.43492	4.04911
AT1G19960	9.42052	15.5641	117.207	439.644
AT1G19968	0	2.05652	1.52549	0.689057
AT1G19970	13.1419	9.5438	8.09143	3.51361
AT1G19980	7.11582	9.08645	9.79723	0
AT1G19990	27.6925	22.4115	23.6211	3.67921
AT1G20010	4.42248	2.51127	1.4289	188.835
AT1G20015	3.18658	2.14159	1.64762	0.229159
AT1G20020	13.9095	8.50494	9.17033	1313.11
AT1G20030	8.63616	6.33084	3.56937	13.4481
AT1G20050	92.7391	91.1592	87.1642	46.7402
AT1G20060	6.08956	4.96896	5.63134	0.312863
AT1G20065	3.45742	3.8802	4.07394	0.270242
AT1G20070	59.2903	65.2447	19.1649	68.2128
AT1G20080	1.11815	0.138067	0.0165714	0.0459264
AT1G20090	66.6721	65.0489	54.192	42.3593
AT1G20100	125.981	135.329	152.137	29.9447
AT1G20110	42.7146	45.9528	52.3776	35.6158
AT1G20120	0.199448	0.658359	1.0311	1.28891
AT1G20130	0.0175801	0	0	0.126688
AT1G20140	60.5358	62.1927	57.8819	7.58856
AT1G20150	0.0132061	0.00427774	0.00641146	0.0118551
AT1G20160	0.0259336	0.184829	0.119618	7.91555
AT1G20180	0.0438136	0.113194	0.334528	0.0686133
AT1G20190	0.0889788	0.00955269	0.0430639	25.2765
AT1G20200	81.4694	70.3206	71.3692	26.3842
AT1G20220	100.327	79.6364	85.8403	14.5859
AT1G20225	69.171	48.2779	37.1469	64.0505
AT1G20230	2.03656	1.91988	1.81032	0.418247
AT1G20240	0	0.0121259	0	#N/A
AT1G20260	70.2116	55.1566	48.6158	137.303
AT1G20270	40.1579	36.6484	32.6679	12.7081
AT1G20300	10.0148	10.8008	9.7982	2.882
AT1G20310	0.345618	0.209797	0.11133	0.22205
AT1G20320	0	0.00883764	0	0
AT1G20330	80.7912	75.4752	85.9694	43.4803
AT1G20340	63.1614	47.8945	37.645	4689.51
AT1G20350	1.09402	2.00223	1.87874	3.07951
AT1G20370	17.6494	18.975	16.5486	3.47132
[truncated: 24,523 more rows]
