# Supplementary material for: Global scale transcriptome analysis of Arabidopsis embryogenesis in vitro
Source: BMC Genomics. 2015 Apr 16;16(1):301. doi: 10.1186/s12864-015-1504-6 (PMC4404573; doi:10.1186/s12864-015-1504-6)
Supplement: Additional file 10: — List of the top two hundred genes most highly co-expressed with AT4G28720 and AT5G51470. Co-expression data generated using the Genevestigator co-expression analysis tool, and based on 72 different tissue samples. [file 12864_2015_1504_MOESM10_ESM.xlsx]

## Sheet: AT4G28720_coexpressed genes
Target gene: AT4G28720
List of the most correlated genes (top 200)
Gene ID	Pearson's correlation coefficient
AT4G23590	0.82
AT2G32610	0.79
AT5G57620	0.78
AT5G58784	0.77
AT5G10720	0.76
AT5G14020	0.76
AT4G19030	0.76
AT5G60520	0.76
AT1G52070	0.76
AT1G4760...	0.76
AT1G50580	0.76
AT4G37160	0.76
AT1G50060	0.75
AT2G41800	0.75
AT1G66800	0.75
AT3G16440	0.75
AT5G48110	0.75
AT1G14220	0.74
AT2G02680	0.74
AT3G20130	0.74
AT5G40090	0.74
AT4G11610	0.74
AT5G60530	0.74
AT4G20210	0.74
AT1G50520	0.74
AT2G25980	0.74
AT1G23160	0.74
AT5G57090	0.74
AT5G40100	0.73
AT3G01220	0.73
AT3G54770	0.73
AT1G52050	0.73
AT2G32620	0.73
AT5G48940	0.73
AT2G30340	0.73
AT2G43600	0.73
AT1G80240	0.73
AT1G73160	0.72
AT3G19430	0.72
AT4G13130	0.72
AT4G00080	0.72
AT4G23510	0.72
AT3G45700	0.72
AT5G54370	0.72
AT5G51500	0.71
AT1G52060	0.71
AT5G47950	0.71
AT3G06990	0.71
AT2G43610	0.71
AT5G59930	0.71
AT5G51520	0.71
AT2G35270	0.71
AT2G17070	0.71
AT1G6627...	0.71
AT5G26260	0.71
AT4G14980	0.71
AT1G43020	0.71
AT5G62340	0.71
AT4G01240	0.7
AT1G14240	0.7
AT3G62280	0.7
AT3G1223...	0.7
AT1G65570	0.7
AT5G14340	0.7
AT5G06200	0.7
AT3G26610	0.7
AT5G2495...	0.7
AT2G39040	0.7
AT2G23630	0.7
AT3G07000	0.69
AT2G41810	0.69
AT5G45210	0.69
AT4G18510	0.69
AT2G27370	0.69
AT5G35940	0.69
AT5G06740	0.69
AT5G15130	0.69
AT5G57980	0.69
AT2G14100	0.69
AT3G49190	0.69
AT5G62330	0.69
AT1G10400	0.69
AT3G0432...	0.69
AT1G79580	0.69
AT5G19110	0.69
AT4G1251...	0.69
AT4G27400	0.69
AT3G47210	0.69
AT1G69526	0.69
AT3G50300	0.69
AT5G10130	0.69
AT2G47540	0.69
AT5G24070	0.68
AT3G50640	0.68
AT3G26550	0.68
AT5G42580	0.68
AT2G17080	0.68
AT2G37700	0.68
AT5G20550	0.68
AT1G73340	0.68
AT1G55240	0.68
AT2G43880	0.68
AT5G63660	0.68
AT5G25640	0.68
AT1G66470	0.68
AT5G23830	0.68
AT4G31320	0.68
AT5G42590	0.68
AT1G0566...	0.68
AT5G43030	0.68
AT2G34020	0.68
AT1G74500	0.67
AT2G32300	0.67
AT5G19520	0.67
AT5G48000	0.67
AT3G56000	0.67
AT1G48510	0.67
AT2G18800	0.67
AT2G43480	0.67
AT3G25790	0.67
AT2G19660	0.67
AT4G15300	0.67
AT4G29690	0.67
AT2G02630	0.67
256801_at	0.67
AT5G24100	0.67
AT5G47990	0.67
AT3G45530	0.67
AT2G47140	0.67
AT4G01630	0.67
AT2G18980	0.67
AT1G30750	0.66
AT5G04120	0.66
AT2G39430	0.66
AT5G58750	0.66
AT1G17180	0.66
AT2G33790	0.66
AT5G15290	0.66
AT2G23050	0.66
AT1G53830	0.66
AT5G48010	0.66
AT1G33750	0.66
AT1G66440	0.66
AT2G24610	0.66
AT1G51420	0.66
AT4G30170	0.66
AT4G21340	0.66
AT4G13660	0.66
AT5G59940	0.65
AT3G19390	0.65
AT3G04570	0.65
AT4G30290	0.65
AT2G32020	0.65
AT1G22440	0.65
AT3G23800	0.65
AT3G11550	0.65
AT5G4689...	0.65
AT3G06460	0.65
AT4G37400	0.65
AT5G23840	0.65
AT2G36100	0.65
AT1G44318	0.65
AT1G50560	0.65
AT5G05880	0.65
AT1G15210	0.65
AT1G71740	0.65
AT5G51060	0.65
AT1G77330	0.65
AT5G04970	0.65
AT2G23960	0.65
AT2G25160	0.65
AT3G44510	0.64
AT4G02090	0.64
AT5G49270	0.64
AT4G21600	0.64
AT5G05900	0.64
AT1G10810	0.64
AT5G66690	0.64
AT1G26700	0.64
AT4G13580	0.64
AT5G35580	0.64
AT5G40510	0.64
AT5G0132...	0.64
AT5G66280	0.64
AT5G42600	0.64
AT5G39970	0.64
AT5G43040	0.63
AT3G42800	0.63
AT2G26390	0.63
AT1G61840	0.63
AT4G11210	0.63
AT3G53480	0.63
AT2G02610	0.63
AT5G22550	0.63
AT4G25250	0.63
AT3G30350	0.63
AT2G29440	0.63
AT1G13420	0.63
AT5G43890	0.63
AT5G54020	0.63

## Sheet: AT5G51470_coexpressed genes
Target gene: AT5G51470
List of the most correlated genes (top 200)
Gene ID	Pearson's correlation coefficient
AT5G43040	0.84
AT1G23160	0.82
AT1G44318	0.82
AT4G27400	0.81
AT2G23630	0.8
AT5G59070	0.79
AT2G32620	0.79
AT1G65570	0.78
AT5G58784	0.77
AT5G44770	0.75
AT4G11610	0.74
AT2G32610	0.74
AT3G06990	0.74
AT5G45200	0.74
AT5G43030	0.73
AT4G05170	0.73
AT2G37700	0.73
AT4G26890	0.73
AT4G11780	0.73
AT3G19430	0.73
AT4G21340	0.73
AT1G73160	0.72
AT2G43600	0.72
AT5G24070	0.72
AT3G62760	0.72
AT1G66030	0.72
AT3G05390	0.72
AT1G52050	0.71
AT2G21610	0.71
AT5G14020	0.71
AT1G50060	0.71
AT3G49190	0.71
AT2G40260	0.71
AT1G07290	0.71
AT1G33280	0.71
AT5G15940	0.71
AT4G23590	0.71
AT4G01240	0.7
AT3G26610	0.7
AT3G50640	0.7
AT1G33540	0.7
AT1G73340	0.7
AT2G28460	0.7
AT5G60520	0.69
AT5G40320	0.69
AT2G25780	0.69
AT3G06460	0.69
AT5G51500	0.69
AT5G0233...	0.69
AT4G01930	0.69
AT1G14220	0.69
245767_at	0.69
AT3G26040	0.68
AT2G19660	0.68
AT1G10400	0.68
AT3G11370	0.68
AT3G45530	0.68
AT2G38300	0.68
AT4G03500	0.68
AT4G11550	0.68
AT5G57980	0.68
AT3G02850	0.68
AT2G17080	0.68
AT5G60530	0.68
AT3G50140	0.67
AT5G40090	0.67
AT4G0175...	0.67
AT2G43880	0.67
AT4G25350	0.67
AT2G35910	0.67
AT3G1223...	0.67
AT5G15290	0.67
AT5G43890	0.66
AT1G58190	0.66
AT3G49630	0.66
AT1G10560	0.66
AT5G18220	0.66
AT3G24670	0.66
AT1G50580	0.66
AT3G50180	0.66
AT1G43020	0.66
AT2G17070	0.66
AT5G14340	0.66
AT2G28260	0.66
AT5G04970	0.66
AT4G0295...	0.66
AT1G50050	0.65
AT1G26870	0.65
AT1G21340	0.65
AT4G15350	0.65
AT2G18800	0.65
AT2G26380	0.65
AT4G37160	0.65
AT2G45890	0.65
256334_at	0.65
AT5G04210	0.65
AT4G35200	0.65
AT5G57420	0.65
AT3G25655	0.64
AT1G55430	0.64
AT3G24210	0.64
AT4G03490	0.64
AT1G26700	0.64
AT1G64930	0.64
260456_at	0.63
AT5G62330	0.63
AT1G79580	0.63
AT5G45210	0.63
AT5G54370	0.63
AT5G48130	0.63
AT2G15300	0.63
AT1G29180	0.63
AT4G10560	0.63
AT1G48510	0.63
AT3G16440	0.63
AT3G27473	0.63
AT5G59060	0.63
AT3G45700	0.63
AT2G24610	0.63
AT4G15300	0.63
AT2G04680	0.62
AT5G24140	0.62
AT1G06310	0.62
AT2G39200	0.62
AT3G50150	0.62
256801_at	0.62
AT4G34880	0.62
AT4G33800	0.62
AT2G23960	0.62
AT1G11340	0.62
AT4G30420	0.62
AT1G59780	0.62
AT3G46280	0.62
AT5G52170	0.62
AT2G34020	0.62
AT5G60770	0.62
AT1G76190	0.62
AT3G50190	0.62
AT5G42840	0.62
AT5G21110	0.62
AT5G15725	0.62
AT2G31860	0.62
AT5G48940	0.62
AT1G52070	0.62
AT1G22290	0.62
AT3G27950	0.62
AT2G3154...	0.62
AT5G62340	0.62
AT4G26880	0.61
AT2G39040	0.61
AT2G41810	0.61
AT4G35030	0.61
AT1G73780	0.61
AT1G55240	0.61
AT2G27370	0.61
AT3G59120	0.61
AT3G14225	0.61
AT5G66815	0.61
AT1G43040	0.61
AT4G01760	0.61
AT5G03360	0.61
AT1G0566...	0.61
AT3G07000	0.61
AT3G19320	0.61
AT2G15500	0.61
AT5G55650	0.61
AT2G02620	0.61
AT4G01630	0.61
AT1G55700	0.61
AT1G48640	0.61
AT5G51520	0.61
AT4G01890	0.61
AT1G4760...	0.61
AT2G27010	0.61
AT1G47620	0.6
AT4G00080	0.6
AT3G46700	0.6
AT3G45430	0.6
AT5G07040	0.6
AT3G22250	0.6
AT2G02610	0.6
AT1G72850	0.6
AT2G26420	0.6
AT4G20210	0.6
AT1G66720	0.6
AT1G56680	0.6
AT3G20160	0.6
AT4G15290	0.6
AT5G25640	0.6
AT3G62280	0.6
AT2G47540	0.6
AT1G59725	0.6
AT2G46850	0.6
AT5G62420	0.6
AT5G06400	0.6
AT4G10350	0.59
AT1G50520	0.59
AT1G66470	0.59
AT4G11930	0.59
AT1G30850	0.59
